# Supplementary material for: 3-Phenyl-4-{3-[(p-tol­yloxy)meth­yl]-7H-1,2,4-triazolo[3,4-b][1,3,4]thia­diazin-6-yl}sydnone
Source: Acta Crystallogr Sect E Struct Rep Online. 2010 Jul 31;66(Pt 8):o2162–3. doi: 10.1107/S160053681002982X (PMC3007576; doi:10.1107/S160053681002982X)
Supplement: Supplementary file 2 [file e-66-o2162-Isup2.hkl]

# 
# h,k,l, Fc-squared, Fo-squared, sigma(Fo-squared) and status flag 
# 
data_I
_shelx_title ' bk31_0m in C2/c  (100K)' 
_shelx_refln_list_code          4 
_shelx_F_calc_maximum      411.60 
_exptl_crystal_F_000      1744.00 
_reflns_d_resolution_high  0.8257 
 
loop_ 
 _symmetry_equiv_pos_as_xyz 
 'x, y, z' 
 '-x, y, -z+1/2' 
 'x+1/2, y+1/2, z' 
 '-x+1/2, y+1/2, -z+1/2' 
 '-x, -y, -z' 
 'x, -y, z-1/2' 
 '-x+1/2, -y+1/2, -z' 
 'x+1/2, -y+1/2, z-1/2' 
 
_cell_length_a    42.0781 
_cell_length_b     8.2304 
_cell_length_c    11.1488 
_cell_angle_alpha  90.000 
_cell_angle_beta  101.630 
_cell_angle_gamma  90.000 
 
_shelx_F_squared_multiplier     1.000 
 
loop_ 
 _refln_index_h 
 _refln_index_k 
 _refln_index_l 
 _refln_F_squared_calc 
 _refln_F_squared_meas 
 _refln_F_squared_sigma 
 _refln_observed_status 
   4   0   0    16652.54    15731.85    181.70 o 
   6   0   0     1040.02     1082.86     40.37 o 
   8   0   0    57060.82    55998.04    307.83 o 
  10   0   0    19889.18    19619.43    176.39 o 
  12   0   0     4509.29     4366.82    101.99 o 
  14   0   0     6394.09     6812.47    125.53 o 
  16   0   0      737.36      739.99     77.24 o 
  18   0   0     2049.28     1635.07    112.93 o 
  20   0   0     2853.41     2504.36    124.76 o 
  22   0   0       67.10       79.14     51.17 o 
  24   0   0       42.94      143.13     56.79 o 
  26   0   0      814.96      980.65     95.15 o 
  28   0   0      223.13      279.77     74.96 o 
  30   0   0     1145.47     1207.72    114.07 o 
  32   0   0     1137.58     1135.24    118.24 o 
  34   0   0    17160.83    17512.45    646.77 o 
  36   0   0    10760.93    10549.26    321.22 o 
  38   0   0     5066.10     5128.37    315.12 o 
  40   0   0       99.93       70.00    105.73 o 
  42   0   0     1092.11     1177.20    188.79 o 
  44   0   0     2491.39     2323.47    246.72 o 
  46   0   0      877.57      595.91    176.78 o 
  48   0   0     2378.56     2528.11    239.77 o 
   1   1   0     6374.84     6086.91    110.12 o 
   3   1   0      113.25      130.55     18.70 o 
   5   1   0     3199.72     3013.56     59.40 o 
   7   1   0     8849.97     8709.93     98.88 o 
   9   1   0      263.32      241.77     30.50 o 
  11   1   0     3721.08     3442.74     56.29 o 
  13   1   0      194.84      217.32     27.91 o 
  15   1   0    13052.56    13498.55    147.85 o 
  17   1   0       98.96      161.32     30.57 o 
  19   1   0     2388.90     2620.44     73.99 o 
  21   1   0      104.31      187.16     37.10 o 
  23   1   0     5541.64     5537.99    104.01 o 
  25   1   0    23156.05    23830.30    214.44 o 
  27   1   0    15808.82    16419.94    215.08 o 
  29   1   0      705.03      759.54     87.30 o 
  31   1   0     1108.90     1252.97    115.61 o 
  33   1   0       21.44       23.53     59.88 o 
  35   1   0     6450.72     6237.91    171.59 o 
  37   1   0      546.61      540.20     82.98 o 
  39   1   0        0.21      -30.26     74.96 o 
  41   1   0       14.57      -48.09     72.16 o 
  43   1   0     1211.23     1468.47    212.33 o 
  45   1   0      972.83      957.59    119.74 o 
  47   1   0     1368.00     1439.11    138.75 o 
  49   1   0       27.11       99.46    123.85 o 
   0   2   0    23238.93    22484.75    354.75 o 
   2   2   0    44149.72    43907.79    332.54 o 
   4   2   0     9058.88     8669.39    103.93 o 
   6   2   0      911.87     1112.58     44.98 o 
   8   2   0    22962.46    22903.83    160.91 o 
  10   2   0     4026.20     4003.74     78.80 o 
  12   2   0     2232.44     2280.97     95.76 o 
  14   2   0      120.01      150.28     33.89 o 
  16   2   0     6304.22     6463.91    119.86 o 
  18   2   0     9935.53    10480.03    190.82 o 
  20   2   0      692.59      806.74     65.82 o 
  22   2   0      221.75      177.25     26.34 o 
  24   2   0       68.87       68.88     28.77 o 
  26   2   0     3759.06     3834.10     78.70 o 
  28   2   0      314.27      301.09     51.81 o 
  30   2   0     3224.39     3075.43    103.61 o 
  32   2   0     2470.33     2453.69    231.04 o 
  34   2   0      292.93      294.77     73.72 o 
  36   2   0     2771.41     2779.75    261.61 o 
  38   2   0      796.27      734.53     94.12 o 
  40   2   0      734.67      586.74    104.60 o 
  42   2   0      192.79      129.79     90.86 o 
  44   2   0      284.55      420.81     78.22 o 
  46   2   0       46.28      124.65    130.42 o 
  48   2   0      294.44      163.32    141.02 o 
   1   3   0     5138.15     5043.11    118.77 o 
   3   3   0        1.69       -6.19     26.47 o 
   5   3   0    23230.91    22824.14    196.99 o 
   7   3   0      132.31      141.30     31.51 o 
   9   3   0      716.91      731.63     56.02 o 
  11   3   0     4239.52     4457.02     89.73 o 
  13   3   0     1238.47     1376.71     57.84 o 
  15   3   0     7183.47     7270.18    234.13 o 
  17   3   0      648.93      715.49     56.26 o 
  19   3   0        4.08      -52.59     32.95 o 
  21   3   0      197.06      271.62     49.14 o 
  23   3   0     2406.40     2592.53    127.66 o 
  25   3   0     5132.15     5033.55    144.26 o 
  27   3   0     5685.96     5667.62    159.10 o 
  29   3   0     1008.21     1083.34     96.89 o 
  31   3   0     3092.91     3223.10    142.06 o 
  33   3   0       99.68      121.97     85.63 o 
  35   3   0        0.09      -26.13     82.72 o 
  37   3   0      952.22     1091.35    220.79 o 
  39   3   0       72.26       89.78    155.95 o 
  41   3   0     1067.10     1085.39    228.77 o 
  43   3   0      296.37      579.99    190.71 o 
  45   3   0       72.98       28.72    305.38 o 
  47   3   0      180.95       25.68    137.23 o 
   0   4   0     7851.51     7930.80    197.30 o 
   2   4   0      413.89      620.64     59.88 o 
   4   4   0       90.82       76.02     34.42 o 
   6   4   0     6769.57     6989.62    122.62 o 
   8   4   0       36.36       45.94     25.13 o 
  10   4   0     3274.40     3345.86     92.35 o 
  12   4   0      969.76     1093.14     62.66 o 
  14   4   0      498.33      451.62     45.59 o 
  16   4   0     3278.29     3410.29    116.91 o 
  18   4   0       32.25       23.82     49.54 o 
  20   4   0      346.62      325.00     76.55 o 
  22   4   0      955.73      956.18    111.19 o 
  24   4   0       13.56       90.88     62.13 o 
  26   4   0      190.17      118.20     69.16 o 
  28   4   0     3398.66     3249.25    190.26 o 
  30   4   0     3103.06     3013.25    177.24 o 
  32   4   0     4921.31     4798.84    296.32 o 
  34   4   0      490.31      270.14    148.41 o 
  36   4   0      327.68      -40.45    202.49 o 
  38   4   0      526.44      722.13    217.25 o 
  40   4   0     1422.33     1360.62    270.70 o 
  42   4   0       42.86      296.38    181.95 o 
  44   4   0       68.88      172.50    164.86 o 
   1   5   0     2943.87     2951.96     95.39 o 
   3   5   0     7568.96     7660.05    143.12 o 
   5   5   0     3653.97     3363.43    120.22 o 
   7   5   0     7677.85     7480.14    164.78 o 
   9   5   0     2371.84     2505.61    117.74 o 
  11   5   0     4064.47     3775.44    128.07 o 
  13   5   0    13560.42    13032.32    213.13 o 
  15   5   0     1036.85     1006.52     80.98 o 
  17   5   0      521.90      514.50     69.14 o 
  19   5   0      606.04      746.08    105.38 o 
  21   5   0     2898.78     2884.07    187.04 o 
  23   5   0      948.68      808.35    119.97 o 
  25   5   0     3080.74     2932.71    178.11 o 
  27   5   0      685.23      382.94     96.81 o 
  29   5   0     3841.86     3904.70    286.66 o 
  31   5   0      442.52      531.09    166.45 o 
  33   5   0      204.87      149.56    145.64 o 
  35   5   0       76.50       -5.43    152.62 o 
  37   5   0      730.70      913.77    204.96 o 
  39   5   0      227.64      392.13    208.75 o 
  41   5   0      166.12      273.62    194.48 o 
  43   5   0      208.74      355.78    347.53 o 
   0   6   0     9799.40     9680.13    409.27 o 
   2   6   0    10965.24    10205.21    223.15 o 
   4   6   0     2557.97     2517.32    161.87 o 
   6   6   0      887.42      986.41    118.05 o 
   8   6   0        7.32      -30.39     76.76 o 
  10   6   0       13.47       28.04     72.06 o 
  12   6   0      867.11      763.30     82.36 o 
  14   6   0     3396.77     3037.57    136.14 o 
  16   6   0     2764.46     2685.89    163.93 o 
  18   6   0     1488.33     1354.90    136.80 o 
  20   6   0      398.77      511.71    101.53 o 
  22   6   0      144.69      134.67     75.34 o 
  24   6   0     3662.06     3495.10    276.80 o 
  26   6   0      524.86      503.27    203.91 o 
  28   6   0    12525.71    12242.98    720.55 o 
  30   6   0        7.08      242.16    163.40 o 
  32   6   0     7684.54     8714.71    414.88 o 
  34   6   0     5369.19     5202.68    356.11 o 
  36   6   0     4446.74     4789.86    360.48 o 
  38   6   0      749.21      872.06    249.71 o 
   1   7   0      277.18      286.57     88.92 o 
   3   7   0     3195.10     3214.18    165.18 o 
   5   7   0      231.48      290.61     88.70 o 
   7   7   0    10189.47     9539.86    272.99 o 
   9   7   0      384.84      352.14    105.50 o 
  11   7   0     1639.15     1558.51    150.61 o 
  13   7   0     2692.37     3051.85    330.62 o 
  15   7   0      189.22      294.29    137.41 o 
  17   7   0      927.20      714.70    226.63 o 
  19   7   0     2283.67     2175.54    308.19 o 
  21   7   0      933.91      881.22    251.75 o 
  23   7   0     1464.12     1418.03    232.96 o 
  25   7   0      273.74      209.02    167.21 o 
  27   7   0     2227.68     2250.35    279.25 o 
  29   7   0     1611.10     1822.83    292.34 o 
  31   7   0      319.74      814.76    252.43 o 
  33   7   0       78.26      177.30    182.60 o 
  35   7   0       59.37      309.99    219.32 o 
   0   8   0      384.70      294.02    184.36 o 
   2   8   0       69.65      160.20    104.51 o 
   4   8   0     1355.65     1447.70    162.85 o 
   6   8   0     1666.62     1702.02    170.54 o 
   8   8   0       82.80      194.31     96.55 o 
  10   8   0     3047.38     2970.98    229.76 o 
  12   8   0       21.96       51.14    141.14 o 
  14   8   0     5768.57     4649.74    437.61 o 
  16   8   0     1007.83     1013.28    256.22 o 
  18   8   0     1320.84     1822.88    250.37 o 
  20   8   0      783.95      849.75    266.08 o 
  22   8   0     1115.34     1163.19    296.46 o 
  24   8   0     5817.01     4990.58    432.70 o 
  26   8   0      298.41      391.45    176.04 o 
  28   8   0      185.84      180.08    189.08 o 
   1   9   0      640.78     1034.57    179.53 o 
   3   9   0     1458.27     1482.68    263.17 o 
   5   9   0      183.26      539.92    155.42 o 
   7   9   0       29.41      289.00    306.16 o 
   9   9   0      325.48      430.91    343.52 o 
  11   9   0      202.76      963.99    834.46 o 
  13   9   0      230.43      612.31    467.66 o 
  15   9   0      120.62      584.71    261.61 o 
  17   9   0      145.11      398.82    304.03 o 
  19   9   0        5.98     -216.30    190.31 o 
  21   9   0      756.97      665.77    258.73 o 
 -49   1   1     2957.55     3149.46    250.19 o 
 -47   1   1        7.47      -10.03     87.57 o 
 -45   1   1      109.30      -21.29     84.59 o 
 -43   1   1       56.88       58.93     83.30 o 
 -41   1   1      295.18      120.36    126.19 o 
 -39   1   1       94.69       72.50     75.59 o 
 -37   1   1      194.66      192.14     64.46 o 
 -35   1   1     2110.40     2062.48    111.43 o 
 -33   1   1     4039.19     3980.87    132.86 o 
 -31   1   1      806.89      758.01     77.06 o 
 -29   1   1     1333.11     1364.26     78.34 o 
 -27   1   1      647.20      541.94     61.07 o 
 -25   1   1      517.70      638.57     53.04 o 
 -23   1   1     1596.69     1841.49     74.16 o 
 -21   1   1      146.34      167.33     35.65 o 
 -19   1   1     5831.50     6192.14    100.35 o 
 -17   1   1     1098.20     1306.38     71.02 o 
 -15   1   1     6384.55     6521.78    113.24 o 
 -13   1   1        3.70        8.25     33.26 o 
 -11   1   1     2579.75     2528.81     60.54 o 
  -9   1   1     2999.77     2855.23     53.55 o 
  -7   1   1     1896.44     1905.71     36.64 o 
  -5   1   1      480.96      437.66     19.38 o 
  -3   1   1     1634.78     1797.88     54.35 o 
  -1   1   1      790.10      736.14     39.08 o 
   1   1   1     5618.71     5381.83     48.45 o 
   3   1   1     2077.18     1911.90     27.55 o 
   5   1   1    41822.68    40668.09    218.85 o 
   7   1   1     9678.81     9388.83    101.59 o 
   9   1   1      846.56      817.92     26.77 o 
  11   1   1    16921.03    16563.23     98.40 o 
  13   1   1       43.91       46.24     21.42 o 
  15   1   1     5543.05     5532.15     87.07 o 
  17   1   1     3049.80     3114.64     77.08 o 
  19   1   1        4.60       32.89     33.29 o 
  21   1   1     2824.36     3150.20     86.56 o 
  23   1   1      666.50      645.04     55.89 o 
  25   1   1        8.78        8.65     39.54 o 
  27   1   1     1459.86     1408.96     78.98 o 
  29   1   1      174.98      174.57     63.72 o 
  31   1   1      594.13      658.29     78.63 o 
  33   1   1       12.02      -55.07     66.02 o 
  35   1   1       10.55       94.12     75.67 o 
  37   1   1     2795.53     3018.90    171.48 o 
  39   1   1     2809.68     2911.58    220.02 o 
  41   1   1       33.72       40.82     79.70 o 
  43   1   1        0.82       33.14     78.74 o 
  45   1   1      182.33      234.17     91.22 o 
  47   1   1        9.62       30.32     85.19 o 
 -48   2   1      408.23      543.49     88.14 o 
 -46   2   1        0.04       67.85     67.33 o 
 -44   2   1      232.14      176.44     72.98 o 
 -42   2   1       26.18       -9.94    102.24 o 
 -40   2   1      242.43      240.76     66.45 o 
 -38   2   1     2485.41     2546.15    130.60 o 
 -36   2   1     2662.38     2814.60    131.16 o 
 -34   2   1    18590.13    18615.05    280.10 o 
 -32   2   1     5185.59     5102.79    155.39 o 
 -30   2   1       52.34        3.41     55.19 o 
 -28   2   1      963.18     1140.57     86.41 o 
 -26   2   1     5144.65     4878.03    100.69 o 
 -24   2   1        3.08       47.52     28.04 o 
 -22   2   1     1453.47     1331.19     50.14 o 
 -20   2   1      209.64      344.87     38.78 o 
 -18   2   1       49.09       -2.05     18.22 o 
 -16   2   1       43.58       28.35     41.08 o 
 -14   2   1     2945.57     3082.16     90.19 o 
 -12   2   1      110.76       94.72     33.97 o 
 -10   2   1      564.57      637.70     46.62 o 
  -8   2   1    22269.62    21790.94    223.11 o 
  -6   2   1     8353.66     8177.94    136.90 o 
  -4   2   1    65479.73    63728.64    392.54 o 
  -2   2   1    76020.13    73269.02    710.09 o 
   0   2   1    22141.01    21333.70    182.00 o 
   2   2   1    21412.19    20637.47    272.82 o 
   4   2   1     6370.87     6101.85    125.85 o 
   6   2   1       80.33       90.89     27.22 o 
   8   2   1    20176.45    19543.28    195.82 o 
  10   2   1    17673.33    17493.39    201.76 o 
  12   2   1     5196.81     4970.67     81.23 o 
  14   2   1     7744.33     7305.51    104.64 o 
  16   2   1      632.57      564.72     50.95 o 
  18   2   1      328.50      546.31     65.29 o 
  20   2   1      345.61      445.58     66.63 o 
  22   2   1     4730.18     5256.13    190.54 o 
  24   2   1     3910.36     3728.77    133.95 o 
  26   2   1     3554.77     3210.18     74.68 o 
  28   2   1       20.70       23.17     40.31 o 
  30   2   1       78.98      100.20     48.89 o 
  32   2   1     3860.74     3649.12    114.76 o 
  34   2   1      642.61      542.93     82.65 o 
  36   2   1     1301.29     1302.40     87.42 o 
  38   2   1      196.85      139.90     62.50 o 
  40   2   1      417.60      416.16    210.44 o 
  42   2   1     5939.91     5792.14    600.03 o 
  44   2   1      627.06      791.90    170.87 o 
  46   2   1     1202.87     1563.12    210.14 o 
  48   2   1      271.35      329.11    153.88 o 
 -47   3   1     2826.42     2602.23    255.92 o 
 -45   3   1     2985.37     3191.87    334.10 o 
 -43   3   1     2755.34     3504.74    578.94 o 
 -41   3   1        5.87      -25.93    128.47 o 
 -39   3   1      327.42      336.07    147.15 o 
 -37   3   1     3863.23     3748.88    272.20 o 
 -35   3   1     1087.14      935.17    174.42 o 
 -33   3   1      681.31      838.76    115.14 o 
 -31   3   1     2265.82     2104.50    159.50 o 
 -29   3   1      369.04      211.02     76.53 o 
 -27   3   1     2989.35     2942.22    125.42 o 
 -25   3   1      165.98      103.51     51.78 o 
 -23   3   1     1448.92     1746.14     95.39 o 
 -21   3   1      131.51      236.98     61.27 o 
 -19   3   1     6294.68     6904.11    139.27 o 
 -17   3   1      331.86      206.52     41.45 o 
 -15   3   1     1968.41     2076.83     70.55 o 
 -13   3   1     2433.91     2222.73     98.70 o 
 -11   3   1     7068.90     6851.51    147.61 o 
  -9   3   1    30517.44    29737.55    309.58 o 
  -7   3   1    10395.26    10503.11    175.87 o 
  -5   3   1     2519.99     2470.59     90.33 o 
  -3   3   1     1830.09     1929.53    106.19 o 
  -1   3   1    35086.96    33688.70    266.85 o 
   1   3   1     7166.30     7296.14    124.92 o 
   3   3   1       70.07       53.90     35.08 o 
   5   3   1     5081.50     4835.76    114.91 o 
   7   3   1      706.17      900.97     53.50 o 
   9   3   1     6419.26     7150.30    120.37 o 
  11   3   1        0.08      -34.99     23.75 o 
  13   3   1      283.58      343.40     48.51 o 
  15   3   1     3111.47     3285.59    109.82 o 
  17   3   1    11222.54    11352.97    158.01 o 
  19   3   1     4572.80     4308.98    113.10 o 
  21   3   1     3255.65     2907.66    104.48 o 
  23   3   1      770.51      787.63     85.47 o 
  25   3   1      969.64     1060.46     87.41 o 
  27   3   1     3970.67     3748.40    142.86 o 
  29   3   1      912.71      973.71    109.84 o 
  31   3   1     1002.53      884.75    129.84 o 
  33   3   1      386.03      370.63    102.81 o 
  35   3   1      649.38      866.62    212.30 o 
  37   3   1     8052.15     8228.66    437.05 o 
  39   3   1     1424.68     1814.21    271.25 o 
  41   3   1     1497.43     1631.83    271.51 o 
  43   3   1       15.00      284.53    169.00 o 
  45   3   1      845.29     1092.38    396.32 o 
 -46   4   1        0.75      332.78    312.89 o 
 -44   4   1      639.62      833.62    214.12 o 
 -42   4   1      726.77      957.38    195.80 o 
 -40   4   1      524.58      610.32    190.72 o 
 -38   4   1     4223.46     3999.48    292.82 o 
 -36   4   1     1445.07     1400.86    239.19 o 
 -34   4   1     4355.60     4608.75    438.94 o 
 -32   4   1    10759.19    10892.44    398.61 o 
 -30   4   1      436.80      389.71    103.10 o 
 -28   4   1       14.32       57.09     65.86 o 
 -26   4   1      457.35      392.47     87.07 o 
 -24   4   1     6962.12     6673.21    225.23 o 
 -22   4   1      840.25      744.75     98.85 o 
 -20   4   1     4049.01     3900.08    168.01 o 
 -18   4   1      446.95      616.30     90.09 o 
 -16   4   1       60.84       51.69     44.08 o 
 -14   4   1     3691.86     3566.49    121.66 o 
 -12   4   1     1113.50     1191.11     86.36 o 
 -10   4   1     7788.67     7754.75    165.63 o 
  -8   4   1    10291.86     9954.99    194.51 o 
  -6   4   1     1813.79     2166.95    130.93 o 
  -4   4   1     8418.49     7727.83    193.74 o 
  -2   4   1    13818.40    14075.28    198.12 o 
   0   4   1    16136.95    16715.50    212.45 o 
   2   4   1    24003.93    24644.70    256.27 o 
   4   4   1     2935.48     3118.19    113.64 o 
   6   4   1     7110.80     7438.66    141.76 o 
   8   4   1      258.32      320.22     43.12 o 
  10   4   1    22273.05    20723.14    225.85 o 
  12   4   1     8191.96     8021.86    146.78 o 
  14   4   1     1741.20     1525.66     77.35 o 
  16   4   1     2487.07     2555.62    114.99 o 
  18   4   1     1029.30     1021.39     71.58 o 
  20   4   1      385.64      408.86     84.38 o 
  22   4   1      148.24      237.46     72.60 o 
  24   4   1    13300.20    13553.46    301.33 o 
  26   4   1      172.20      119.00     69.00 o 
  28   4   1      191.01      135.41     72.04 o 
  30   4   1     2249.68     2155.47    179.44 o 
  32   4   1      549.42      693.75    210.51 o 
  34   4   1      298.75      341.96    186.45 o 
  36   4   1       26.06      -26.92    190.28 o 
  38   4   1      908.78      873.40    232.01 o 
  40   4   1       86.05      252.83    191.21 o 
  42   4   1      515.60      847.38    241.78 o 
  44   4   1     3552.28     4054.71    585.47 o 
 -43   5   1      425.58      620.04    387.28 o 
 -41   5   1        4.28        4.21    179.06 o 
 -39   5   1        7.50      150.07    142.89 o 
 -37   5   1      921.46      590.13    418.18 o 
 -35   5   1     1298.52     1394.00    227.31 o 
 -33   5   1      275.63      367.20    155.30 o 
 -31   5   1      317.40      289.76    144.43 o 
 -29   5   1      733.67      460.13    159.44 o 
 -27   5   1      383.90      338.20     95.55 o 
 -25   5   1        3.92        7.85     97.96 o 
 -23   5   1       83.77       63.88     80.89 o 
 -21   5   1      424.71      488.76     91.30 o 
 -19   5   1     4463.17     4621.69    192.54 o 
 -17   5   1      310.61      370.14     64.13 o 
 -15   5   1     5209.42     5149.36    162.78 o 
 -13   5   1     5535.02     5201.87    161.22 o 
 -11   5   1      129.43      163.92     52.16 o 
  -9   5   1     2089.05     1943.30    163.36 o 
  -7   5   1      884.47      917.40     96.40 o 
  -5   5   1     1723.45     1863.04    126.38 o 
  -3   5   1     6385.43     6533.17    164.89 o 
  -1   5   1      237.33      305.91     51.89 o 
   1   5   1     1840.78     2009.39     93.64 o 
   3   5   1       52.95       46.78     37.09 o 
   5   5   1    10079.69    10018.53    187.58 o 
   7   5   1      704.59      608.99     68.11 o 
   9   5   1     8383.77     8561.45    158.89 o 
  11   5   1     3574.22     3686.01    109.21 o 
  13   5   1      249.27      234.53     51.66 o 
  15   5   1      587.59      680.38     72.38 o 
  17   5   1     1427.93     1620.79    112.25 o 
  19   5   1      191.87      151.43     90.07 o 
  21   5   1     2223.57     2263.86    152.65 o 
  23   5   1     4859.56     4792.86    223.10 o 
  25   5   1     6505.66     6228.82    234.64 o 
  27   5   1     5397.92     5053.97    268.30 o 
  29   5   1      813.43      882.22    220.82 o 
  31   5   1      132.80      298.36    176.59 o 
  33   5   1      678.85      770.68    236.27 o 
  35   5   1     1431.60     1639.64    297.64 o 
  37   5   1       83.08      246.32    194.09 o 
  39   5   1      871.39     1148.16    273.89 o 
  41   5   1      409.15      377.94    339.79 o 
 -40   6   1      266.39      425.75    194.27 o 
 -38   6   1      136.86      212.46    223.96 o 
 -36   6   1        3.36      274.32    191.02 o 
 -34   6   1       37.18       83.33    161.58 o 
 -32   6   1       69.18       -4.49    148.93 o 
 -30   6   1      711.16      844.04    199.39 o 
 -28   6   1     1752.95     1476.93    271.59 o 
 -26   6   1      439.15      351.08    163.65 o 
 -24   6   1      619.46      613.83    169.04 o 
 -22   6   1     1240.47     1152.35    183.49 o 
 -20   6   1     4887.18     4788.72    209.69 o 
 -18   6   1     3542.75     3369.10    193.09 o 
 -16   6   1      599.69      656.75     87.00 o 
 -14   6   1      348.62      366.65     72.17 o 
 -12   6   1    12708.22    12232.77    351.81 o 
 -10   6   1     4441.32     4524.12    217.39 o 
  -8   6   1     3094.79     3108.26    188.42 o 
  -6   6   1     2189.58     1938.18    143.51 o 
  -4   6   1      158.05      139.31     83.30 o 
  -2   6   1      195.47      188.91     85.43 o 
   0   6   1       19.10       13.55     76.22 o 
   2   6   1      219.32      138.72     74.89 o 
   4   6   1      825.04      886.04     98.47 o 
   6   6   1     1211.75     1249.89    109.04 o 
   8   6   1      377.93      476.05     96.88 o 
  10   6   1     5466.62     5606.85    231.56 o 
  12   6   1     3369.25     3139.17    136.57 o 
  14   6   1      555.24      472.61     72.59 o 
  16   6   1     2668.36     2647.20    161.06 o 
  18   6   1     4461.60     4706.15    212.17 o 
  20   6   1     3770.95     4016.33    222.84 o 
  22   6   1     1549.27     1321.98    140.63 o 
  24   6   1      933.97     1032.06    135.65 o 
  26   6   1        9.86      -31.37    149.14 o 
  28   6   1     4552.67     4583.46    312.13 o 
  30   6   1      476.75      451.29    206.65 o 
  32   6   1     1163.53     1154.35    323.12 o 
  34   6   1      619.97      911.25    257.41 o 
  36   6   1     1157.30     1293.96    287.35 o 
  38   6   1      499.76      796.75    251.28 o 
 -35   7   1      168.64      424.12    196.44 o 
 -33   7   1     1194.73     1368.48    251.78 o 
 -31   7   1       50.58       63.25    127.96 o 
 -29   7   1      259.16      373.00    209.41 o 
 -27   7   1      110.28      179.33    159.10 o 
 -25   7   1      127.49       67.98    151.55 o 
 -23   7   1      242.71      256.80    159.15 o 
 -21   7   1     1961.02     1669.98    407.70 o 
 -19   7   1      182.38      530.73    143.19 o 
 -17   7   1      164.14       75.97    117.74 o 
 -15   7   1     1043.73      868.53    192.40 o 
 -13   7   1      195.34       46.62     76.37 o 
 -11   7   1      172.44      136.71     99.50 o 
  -9   7   1      102.05      163.62    107.96 o 
  -7   7   1      176.69      179.24    106.92 o 
  -5   7   1      171.09      203.48    107.36 o 
  -3   7   1       59.20      120.46     93.92 o 
  -1   7   1      816.39      914.11    117.86 o 
   1   7   1     2710.86     2777.92    164.86 o 
   3   7   1     4085.36     3998.61    204.77 o 
   5   7   1     7193.50     7213.35    251.14 o 
   7   7   1      390.40      397.52    113.62 o 
   9   7   1     2317.60     2088.70    171.57 o 
  11   7   1       60.69       84.54     90.28 o 
  13   7   1       76.10      149.80    190.61 o 
  15   7   1     1170.99     1356.24    208.52 o 
  17   7   1       70.82      202.59    109.87 o 
  19   7   1      817.77      931.36    186.45 o 
  21   7   1       84.29      289.71    148.71 o 
  23   7   1      798.94      448.42    182.87 o 
  25   7   1       27.10      -24.01    145.52 o 
  27   7   1       93.63      -30.46    168.55 o 
  29   7   1      856.53      794.57    251.63 o 
  31   7   1      232.64      290.42    211.93 o 
  33   7   1       20.95      155.64    254.03 o 
 -30   8   1       61.08       16.04    206.93 o 
 -28   8   1      180.94        3.37    287.72 o 
 -26   8   1        1.09      338.34    174.84 o 
 -22   8   1     4479.48     5467.33    746.39 o 
 -20   8   1     1077.47     1547.22    471.61 o 
 -18   8   1     1951.63     2538.30    312.80 o 
 -16   8   1      994.82      942.23    343.58 o 
 -14   8   1      205.40      238.96    140.93 o 
 -12   8   1     1589.18     1736.44    252.82 o 
 -10   8   1     3684.59     3313.26    219.80 o 
  -8   8   1     1360.11     1661.87    235.30 o 
  -6   8   1        0.30      130.62    169.76 o 
  -4   8   1     1224.53     1113.97    161.48 o 
  -2   8   1      183.55       43.21    100.37 o 
   0   8   1      710.71      763.42    131.20 o 
   2   8   1     1501.57     1799.22    203.70 o 
   4   8   1        0.40       87.95     90.66 o 
   6   8   1        2.54       96.39     89.78 o 
   8   8   1      171.66      195.86    100.68 o 
  10   8   1      276.92      383.23    156.73 o 
  12   8   1     2159.54     2409.00    309.38 o 
  14   8   1        2.12      427.29    185.82 o 
  16   8   1     1845.31     1904.15    262.66 o 
  18   8   1     3393.99     3730.18    301.46 o 
  20   8   1     4347.92     3868.18    715.03 o 
  24   8   1     6455.25     7794.24   1858.87 o 
  26   8   1     2803.08     2971.70    632.15 o 
  28   8   1     1656.19     1772.39    331.63 o 
 -17   9   1     1538.24     2155.31    428.01 o 
 -15   9   1     3328.85     2924.21    410.38 o 
 -13   9   1     4323.10     3886.05    378.34 o 
 -11   9   1     2262.63     2892.99    497.45 o 
  -9   9   1     2461.24     2943.81    345.21 o 
  -7   9   1     1920.71     2511.68    389.12 o 
  -5   9   1       23.37      -74.04    173.93 o 
  -3   9   1     1381.79     1492.44    320.36 o 
  -1   9   1     4474.21     4790.91    315.98 o 
   1   9   1     4287.52     4773.06    328.15 o 
   3   9   1     1767.70     2033.95    346.08 o 
   5   9   1     3539.89     3932.42    270.99 o 
   7   9   1      265.41      675.80    253.48 o 
   9   9   1      224.39      480.28    496.53 o 
  11   9   1      251.49      607.48    532.33 o 
  13   9   1      800.40     1316.91    327.48 o 
  15   9   1      456.49     1281.43    951.88 o 
  17   9   1     1889.77     1831.79    427.49 o 
  19   9   1     1969.40     4069.68    482.16 o 
 -50   0   2       22.94      136.20    145.20 o 
 -48   0   2       59.22      386.01    158.35 o 
 -46   0   2      662.81      430.47    162.54 o 
 -44   0   2     3946.19     4093.45    276.74 o 
 -42   0   2     5099.29     4380.96    268.13 o 
 -38   0   2      134.04       47.00    112.86 o 
 -36   0   2     2682.85     2960.42    220.87 o 
 -34   0   2        0.31       23.96     62.28 o 
 -32   0   2     6493.32     6723.58    196.44 o 
 -30   0   2      948.97      871.86    122.11 o 
 -28   0   2     7933.89     8025.97    236.37 o 
 -26   0   2      182.00      307.18     78.22 o 
 -24   0   2     5399.33     5353.47    340.50 o 
 -22   0   2    21870.58    22305.08    430.48 o 
 -20   0   2     4714.72     4271.37    153.59 o 
 -18   0   2     7778.00     7801.20    187.45 o 
 -16   0   2      873.49      790.64     81.89 o 
 -14   0   2    13052.88    11654.71    221.67 o 
 -12   0   2    11820.25    11075.19    342.33 o 
 -10   0   2     3140.51     3033.98    110.03 o 
  -8   0   2    17468.83    16085.78    206.65 o 
  -6   0   2    14489.82    13465.74    179.44 o 
  -4   0   2    13228.41    12455.36    275.75 o 
  -2   0   2    44156.81    43603.13    374.67 o 
   0   0   2    16655.37    16257.42    185.03 o 
   2   0   2      995.35     1101.49    154.23 o 
   4   0   2    25120.78    24874.97    255.37 o 
   6   0   2   128691.36   128992.49    668.32 o 
   8   0   2    97905.63    98771.37    568.05 o 
  10   0   2    38567.47    38997.82    327.01 o 
  12   0   2    13593.01    12926.24    194.33 o 
  14   0   2     3130.42     3437.15    121.06 o 
  16   0   2    42665.57    45425.87    408.12 o 
  18   0   2    10925.27    12520.33    223.10 o 
  20   0   2     3746.30     4002.78    151.10 o 
  22   0   2      803.41      826.92     95.32 o 
  24   0   2      431.01      737.27    100.11 o 
  26   0   2      790.16      644.25    103.17 o 
  28   0   2       49.15       15.53     84.10 o 
  30   0   2     3709.14     3964.22    144.04 o 
  32   0   2     7002.91     7052.99    184.38 o 
  34   0   2    13149.84    13519.97    443.80 o 
  36   0   2     6694.88     6998.50    271.68 o 
  38   0   2     1526.39     1481.42    171.02 o 
  40   0   2     2099.92     1952.41    243.95 o 
  42   0   2     1182.57     1150.36    166.82 o 
  44   0   2      806.45      768.45    154.08 o 
  46   0   2     1663.78     1688.17    194.88 o 
 -49   1   2     1077.37      966.66    136.97 o 
 -47   1   2      603.64      633.88    117.03 o 
 -45   1   2     1265.31     1173.83    247.86 o 
 -43   1   2      585.49      537.97    107.82 o 
 -41   1   2     1677.45     1892.04    153.59 o 
 -39   1   2     6139.94     6279.90    211.82 o 
 -37   1   2     1487.58     1383.84    107.65 o 
 -35   1   2       47.41       99.30     59.44 o 
 -33   1   2     8035.65     8176.76    184.74 o 
 -31   1   2       81.75       46.55     51.19 o 
 -29   1   2       19.53        2.74     35.68 o 
 -27   1   2      433.80      475.89     48.20 o 
 -25   1   2     7053.78     7084.19    136.67 o 
 -23   1   2    14774.54    15321.10    183.87 o 
 -21   1   2     3005.56     2736.44    106.10 o 
 -19   1   2     1331.95     1161.92     74.12 o 
 -17   1   2    31400.00    32243.63    524.33 o 
 -15   1   2    14316.88    14289.59    180.45 o 
 -13   1   2     3977.38     4149.49     95.10 o 
 -11   1   2       27.09       23.92     30.52 o 
  -9   1   2       17.85       19.49     21.94 o 
  -7   1   2      395.03      481.86     51.27 o 
  -5   1   2    18073.36    17748.99    217.18 o 
  -3   1   2      136.84      119.62     22.58 o 
  -1   1   2    33438.14    32109.50    434.93 o 
   1   1   2    10296.35    10211.54     89.93 o 
   3   1   2   169411.95   170662.48   1201.49 o 
   5   1   2   102806.95   100580.66    475.03 o 
   7   1   2     6950.81     6629.14     85.99 o 
   9   1   2    24623.28    24497.67    119.78 o 
  11   1   2    21882.17    21264.39    120.99 o 
  13   1   2     9367.70     9181.54     85.31 o 
  15   1   2     3205.21     3324.36     59.81 o 
  17   1   2     2771.65     3077.08     62.75 o 
  19   1   2     3809.95     3772.46     82.41 o 
  21   1   2    12700.53    13348.09    156.70 o 
  23   1   2        6.27        6.02     36.99 o 
  25   1   2      482.43      521.59     60.80 o 
  27   1   2      429.45      389.70     61.60 o 
  29   1   2     3079.89     3190.89    119.21 o 
  31   1   2     1214.34     1342.73     99.41 o 
  33   1   2      390.82      456.33     80.13 o 
  35   1   2       75.28       20.96     61.76 o 
  37   1   2     3731.83     4028.16    162.05 o 
  39   1   2     4575.91     4374.07    160.37 o 
  41   1   2      448.66      408.02     90.93 o 
  43   1   2      369.06      300.65     91.43 o 
  45   1   2       42.50        3.62     78.61 o 
  47   1   2      380.90      272.29     95.11 o 
 -48   2   2        0.45       27.43    138.82 o 
 -46   2   2      268.75      193.11    121.33 o 
 -44   2   2      889.37      936.83    110.99 o 
 -42   2   2     5967.40     6115.32    304.11 o 
 -40   2   2     2253.59     2295.75    154.22 o 
 -38   2   2      110.65       82.42     59.05 o 
 -36   2   2     1031.09      993.04     87.96 o 
 -34   2   2      472.37      461.55     62.38 o 
 -32   2   2      598.88      556.57    102.00 o 
 -30   2   2      422.74      389.73     58.96 o 
 -28   2   2     5480.89     5369.63    161.42 o 
 -26   2   2      130.04      146.72     47.92 o 
 -24   2   2     3202.64     3371.24     84.19 o 
 -22   2   2    17859.23    18377.17    173.69 o 
 -20   2   2     5192.96     5549.81     91.90 o 
 -18   2   2     2406.54     2542.23     64.03 o 
 -16   2   2     5965.29     6266.52     80.07 o 
 -14   2   2     6473.57     6487.15     73.74 o 
 -12   2   2     2202.28     2110.64     62.09 o 
 -10   2   2     3551.18     3713.25     97.27 o 
  -8   2   2     2322.38     2306.41     76.74 o 
  -6   2   2    11845.50    11519.89    141.64 o 
  -4   2   2    23077.00    21928.52    196.72 o 
  -2   2   2    77900.34    75381.79    855.21 o 
   0   2   2     5586.94     5377.43    179.66 o 
   2   2   2     9485.12     9605.12    186.60 o 
   4   2   2    41433.17    41493.87    423.19 o 
   6   2   2     2392.59     2265.79     90.86 o 
   8   2   2      362.66      398.34     47.96 o 
  10   2   2     1971.02     2027.44     87.69 o 
  12   2   2     8548.76     8586.73    122.20 o 
  14   2   2     1239.17     1148.71     63.21 o 
  16   2   2     2232.22     2256.46     89.82 o 
  18   2   2      565.04      646.53     62.34 o 
  20   2   2      812.84      811.80     69.19 o 
  22   2   2     4235.39     4120.23    129.84 o 
  24   2   2     1330.50     1332.77     94.32 o 
  26   2   2      490.91      577.51    102.48 o 
  28   2   2      369.64      413.17     93.81 o 
  30   2   2     3772.53     3622.97    192.26 o 
  32   2   2      141.09      226.31    101.69 o 
  34   2   2     2981.09     3096.01    225.39 o 
  36   2   2     7373.22     7432.42    265.49 o 
  38   2   2     2308.75     2684.67    193.48 o 
  40   2   2        7.45      -26.76    114.21 o 
  42   2   2       13.53      183.15    306.53 o 
  44   2   2      276.33      116.10    316.70 o 
  46   2   2      196.73      234.44    139.85 o 
 -47   3   2      516.96      653.11    171.07 o 
 -45   3   2       29.33       33.87    125.64 o 
 -43   3   2      258.65      372.07    111.61 o 
 -41   3   2       79.16      150.47     95.56 o 
 -39   3   2       51.87      229.76    125.46 o 
 -37   3   2      109.83       72.98    114.31 o 
 -35   3   2     4232.14     4018.29    270.83 o 
 -33   3   2      406.36      202.52     80.65 o 
 -31   3   2     1031.73     1005.02    120.66 o 
 -29   3   2      603.57      558.20    106.58 o 
 -27   3   2      192.25      146.90     72.97 o 
 -25   3   2      131.07       90.74     71.34 o 
 -23   3   2     1426.08     1597.29    137.19 o 
 -21   3   2     2370.73     2784.33    154.60 o 
 -19   3   2        2.37       10.59     43.62 o 
 -17   3   2     4334.98     4301.63    173.95 o 
 -15   3   2    10827.05    11820.39    222.37 o 
 -13   3   2      281.12      302.52     53.91 o 
 -11   3   2       29.20       58.01     44.36 o 
  -9   3   2      333.37      271.76     41.68 o 
  -7   3   2     8823.85     8620.17    140.88 o 
  -5   3   2      625.48      728.15     53.82 o 
  -3   3   2     1306.07     1338.79     74.71 o 
  -1   3   2    17270.60    17296.39    278.23 o 
   1   3   2     8770.13     9107.58    131.66 o 
   3   3   2      946.51     1060.35     71.16 o 
   5   3   2     1130.39     1053.95     56.96 o 
   7   3   2     3093.16     3089.34    123.33 o 
   9   3   2      227.52      228.27     59.88 o 
  11   3   2        0.34       -1.35     35.10 o 
  13   3   2     1041.95     1174.19     79.02 o 
  15   3   2      846.58      979.75     78.89 o 
  17   3   2     1905.74     2073.30     77.04 o 
  19   3   2      384.58      333.86     70.26 o 
  21   3   2      163.41      126.72     43.69 o 
  23   3   2      288.67      298.48     59.88 o 
  25   3   2       20.82       18.15     49.24 o 
  27   3   2       20.52       49.85     71.99 o 
  29   3   2      290.12      256.00     89.57 o 
  31   3   2        4.57      -63.66     71.96 o 
  33   3   2     8547.27     8159.61    404.63 o 
  35   3   2     1374.59     1350.62    243.49 o 
  37   3   2       79.92       69.43    145.72 o 
  39   3   2      184.96      309.75    184.45 o 
  41   3   2      264.87      323.82    190.46 o 
  43   3   2     1474.25      999.84    399.16 o 
  45   3   2        6.20      -20.46    311.87 o 
 -46   4   2        9.08      -22.75    170.24 o 
 -44   4   2      251.62      403.91    164.01 o 
 -42   4   2       20.77      152.99    179.39 o 
 -40   4   2     1163.44     1089.52    203.54 o 
 -38   4   2     1680.25     1579.53    226.17 o 
 -36   4   2      446.62      471.53    149.40 o 
 -34   4   2     3050.20     2919.81    258.92 o 
 -32   4   2     1594.88     1611.19    217.30 o 
 -30   4   2      144.04      138.03     73.53 o 
 -28   4   2     1292.19     1322.15    134.39 o 
 -26   4   2     1071.19     1199.92    127.02 o 
 -24   4   2       41.12       -5.92     55.73 o 
 -22   4   2        7.86       21.81     52.45 o 
 -20   4   2      106.43       89.47     42.80 o 
 -18   4   2      393.47      495.73     59.26 o 
 -16   4   2      312.24      342.08     49.15 o 
 -14   4   2     6714.60     7094.61    218.12 o 
 -12   4   2      409.13      334.22     59.89 o 
 -10   4   2     6289.99     5589.09    161.07 o 
  -8   4   2    12680.87    12068.33    217.46 o 
  -6   4   2       15.92       42.81     76.44 o 
  -4   4   2    13296.08    14172.92    279.95 o 
  -2   4   2    11054.47    10967.69    207.06 o 
   0   4   2     1908.73     1942.16     89.73 o 
   2   4   2    12561.60    13130.36    219.60 o 
   4   4   2     1591.42     1726.02     79.08 o 
   6   4   2     3259.02     3156.22     79.51 o 
   8   4   2      638.97      555.39     52.94 o 
  10   4   2     2197.49     2173.79     87.81 o 
  12   4   2        5.28        6.53     41.52 o 
  14   4   2     1477.18     1513.47     98.16 o 
  16   4   2     5070.64     4979.41    162.88 o 
  18   4   2      627.88      610.26     82.88 o 
  20   4   2       81.02      176.14     64.20 o 
  22   4   2       91.63       94.52     66.71 o 
  24   4   2     4436.03     4474.42    207.08 o 
  26   4   2     4714.39     4786.91    218.10 o 
  28   4   2        4.47       44.05     74.55 o 
  30   4   2      141.05      132.88     79.04 o 
  32   4   2      149.04      338.80    178.96 o 
  34   4   2       92.48       24.83    154.15 o 
  36   4   2      159.99        2.66    163.32 o 
  38   4   2      619.38      677.85    225.46 o 
  40   4   2      289.06      488.88    210.80 o 
  42   4   2      462.46      579.00    211.97 o 
 -43   5   2      286.69      358.88    226.59 o 
 -41   5   2        1.33      300.95    159.79 o 
 -39   5   2       11.44      302.25    138.46 o 
 -37   5   2       56.47      233.05    146.63 o 
 -35   5   2     1130.17     1182.30    218.85 o 
 -33   5   2     2157.64     2064.12    251.06 o 
 -31   5   2     2721.44     3034.66    316.27 o 
 -29   5   2     5072.66     4842.37    307.43 o 
 -27   5   2     1975.23     1930.19    231.92 o 
 -25   5   2     6041.69     5381.71    222.97 o 
 -23   5   2    10305.39     9999.05    274.60 o 
 -21   5   2     1086.38     1106.28    122.71 o 
 -19   5   2     3888.82     3628.24    178.46 o 
 -17   5   2     3948.90     3919.53    157.60 o 
 -15   5   2      980.14      903.98     98.44 o 
 -13   5   2        3.62        7.56     44.80 o 
 -11   5   2     6549.54     6641.48    193.03 o 
  -9   5   2     1668.66     1508.98    152.24 o 
  -7   5   2     3760.21     3802.31    207.29 o 
  -5   5   2     1002.33     1026.40    127.49 o 
  -3   5   2     1302.19     1314.65    106.83 o 
  -1   5   2     1947.01     2042.38    107.33 o 
   1   5   2      791.69      670.28     73.19 o 
   3   5   2     5657.74     5434.76    205.96 o 
   5   5   2     6538.46     5987.26    176.12 o 
   7   5   2     1362.43     1369.98     84.40 o 
   9   5   2      592.73      601.64     62.28 o 
  11   5   2       53.88       67.23     37.71 o 
  13   5   2     1132.97     1177.60     85.88 o 
  15   5   2     5861.36     5496.94    183.92 o 
  17   5   2     6543.45     6574.21    231.63 o 
  19   5   2     6680.58     6769.68    243.94 o 
  21   5   2      516.62      569.29    104.27 o 
  23   5   2       35.52       -9.26     64.64 o 
  25   5   2      150.17      124.32     78.54 o 
  27   5   2     1512.03     1545.78    163.44 o 
  29   5   2     5031.38     4911.88    373.11 o 
  31   5   2      264.95      315.95    198.05 o 
  33   5   2     3319.24     2947.48    357.36 o 
  35   5   2      412.72      391.16    207.09 o 
  37   5   2     1982.93     1820.40    318.39 o 
  39   5   2     2346.48     2132.71    337.57 o 
  41   5   2        1.22      125.16    334.39 o 
 -40   6   2      168.45      306.88    174.53 o 
 -38   6   2      259.34      527.60    177.67 o 
 -36   6   2      274.34      368.91    175.05 o 
 -34   6   2      166.47      123.58    244.13 o 
 -32   6   2       33.55       70.48    146.05 o 
 -30   6   2        3.78      255.46    155.02 o 
 -28   6   2     2009.95     1935.25    302.99 o 
 -26   6   2     7109.52     6983.79    362.89 o 
 -24   6   2     3085.26     3036.18    267.35 o 
 -22   6   2      410.70      350.77    172.10 o 
 -20   6   2       28.78       83.57     67.85 o 
 -18   6   2       70.38       30.91     59.96 o 
 -16   6   2       12.87       62.84     65.57 o 
 -14   6   2      349.87      385.14     81.96 o 
 -12   6   2       10.90       83.85    114.13 o 
 -10   6   2    18806.54    17524.45    362.59 o 
  -8   6   2     8974.86     8170.42    261.95 o 
  -6   6   2     2088.30     1908.92    178.95 o 
  -4   6   2      424.29      401.96    129.20 o 
  -2   6   2     1171.86     1066.73    149.56 o 
   0   6   2      660.65      758.82    129.38 o 
   2   6   2     5665.52     5542.63    228.43 o 
   4   6   2     5727.51     5350.84    279.53 o 
   6   6   2     2666.61     2791.45    231.39 o 
   8   6   2      408.59      381.06    136.12 o 
  10   6   2    17830.74    17014.09    502.52 o 
  12   6   2     2214.26     2224.55    124.57 o 
  14   6   2      436.43      358.05     70.28 o 
  16   6   2       13.56       50.91     62.83 o 
  18   6   2      561.05      521.98    103.67 o 
  20   6   2      778.33      844.61    127.27 o 
  22   6   2      735.66      943.56    129.40 o 
  24   6   2      891.99      849.71    133.88 o 
  26   6   2     1225.86     1212.07    265.29 o 
  28   6   2     2003.13     1740.84    392.17 o 
  30   6   2        0.46     -103.97    172.00 o 
  32   6   2       69.90       86.17    192.21 o 
  34   6   2        6.96      328.39    216.95 o 
  36   6   2     1182.66     1156.98    389.84 o 
 -35   7   2      866.28      773.25    219.16 o 
 -33   7   2     1988.45     2340.14    409.51 o 
 -31   7   2     1613.68     1947.18    279.57 o 
 -29   7   2     3534.80     3936.79    494.79 o 
 -27   7   2      929.15      798.93    224.06 o 
 -25   7   2    11313.53    10544.16    439.65 o 
 -23   7   2     1913.06     2143.83    258.52 o 
 -21   7   2      720.95      697.93    264.43 o 
 -19   7   2      960.19     1361.36    494.84 o 
 -17   7   2     1379.65     1078.49    196.43 o 
 -15   7   2      657.97      900.72    174.33 o 
 -13   7   2    10428.23     9371.54    455.41 o 
 -11   7   2     4868.87     4511.28    232.41 o 
  -9   7   2      439.55      414.82    118.59 o 
  -7   7   2      522.43      628.25    128.91 o 
  -5   7   2      935.00      748.86    129.83 o 
  -3   7   2     1296.95     1299.39    190.19 o 
  -1   7   2     2008.87     2071.89    232.23 o 
   1   7   2      382.84      364.17    117.29 o 
   3   7   2      540.54      660.14    129.80 o 
   5   7   2     1654.44     1726.90    178.48 o 
   7   7   2      352.44      373.64    109.22 o 
   9   7   2     2268.38     2229.25    191.31 o 
  11   7   2     2720.61     2996.36    205.45 o 
  15   7   2      503.09      778.15    212.01 o 
  17   7   2     2789.42     2510.52    213.54 o 
  19   7   2     1016.45     1413.36    351.18 o 
  21   7   2      315.35      548.97    219.10 o 
  23   7   2      175.95      162.64    216.67 o 
  25   7   2     2962.17     2758.29    369.28 o 
  27   7   2     6862.12     6526.07    463.94 o 
  29   7   2     5580.99     4858.99    410.86 o 
  31   7   2      533.13      476.20    241.79 o 
  33   7   2      592.13      939.42    411.78 o 
 -30   8   2     1842.23     1979.25    618.20 o 
 -28   8   2      122.59       31.27    171.56 o 
 -26   8   2      839.89      825.75    210.95 o 
 -22   8   2     1803.51     2150.03    290.60 o 
 -20   8   2      840.95      779.30    183.02 o 
 -18   8   2      120.33      301.94    277.70 o 
 -16   8   2      309.28      360.27    225.70 o 
 -14   8   2       96.24      372.64    183.74 o 
 -12   8   2      113.55      207.86    320.53 o 
 -10   8   2     2298.17     2656.90    279.71 o 
  -8   8   2     3063.27     3611.93    329.12 o 
  -6   8   2      252.05       91.50    111.91 o 
  -4   8   2      101.86       -5.11    110.78 o 
  -2   8   2      107.45       94.95    108.43 o 
   0   8   2     6456.72     5990.74    274.89 o 
   2   8   2     6839.94     6858.08    287.23 o 
   4   8   2     1903.40     2085.43    193.55 o 
   6   8   2       16.59       37.61     96.25 o 
   8   8   2     2775.35     2740.91    232.63 o 
  10   8   2      636.39      884.73    356.53 o 
  12   8   2     4074.82     4053.54    349.79 o 
  14   8   2     1111.99     1222.02    356.05 o 
  16   8   2      148.60      468.35    307.85 o 
  18   8   2        7.32      525.70    489.82 o 
  20   8   2     2416.28     4803.01    442.06 o 
  22   8   2     3497.74     7141.78    532.67 o 
  24   8   2      440.14      955.47    516.80 o 
  26   8   2     2583.19     2534.06    540.29 o 
 -21   9   2       27.21      164.13    313.01 o 
 -17   9   2        1.20      559.88    630.03 o 
 -15   9   2      408.68      629.12    351.33 o 
 -13   9   2      102.86     1010.20    645.10 o 
 -11   9   2     1316.03     2201.54    857.44 o 
  -9   9   2     1680.20     4260.10    503.66 o 
  -7   9   2        4.46      573.24    720.65 o 
  -5   9   2      907.81     2761.11    401.63 o 
  -3   9   2      111.93      318.74    240.82 o 
  -1   9   2      802.62      733.69    248.81 o 
   1   9   2       40.23      312.26    146.49 o 
   3   9   2        0.07       44.31    197.93 o 
   5   9   2     1922.74     2210.68    329.05 o 
   7   9   2       65.99      271.85    194.85 o 
   9   9   2       25.54      286.61    240.12 o 
  11   9   2     1121.14     1835.71    695.94 o 
  13   9   2     1059.93     2753.99    571.44 o 
  15   9   2      414.78     1129.52    691.75 o 
 -49   1   3       56.83       -1.94     91.16 o 
 -47   1   3      184.52      178.54     96.53 o 
 -45   1   3      138.41      124.00     93.50 o 
 -43   1   3      353.06      454.45    105.17 o 
 -41   1   3     2709.69     2441.27    150.25 o 
 -39   1   3     1360.53     1257.78    117.04 o 
 -37   1   3     7158.20     6963.99    182.02 o 
 -35   1   3      456.28      509.34     76.85 o 
 -33   1   3     1910.69     2018.79    124.05 o 
 -31   1   3     6635.61     6833.92    163.63 o 
 -29   1   3     8797.26     8997.87    178.19 o 
 -27   1   3     1400.88     1559.13     89.34 o 
 -25   1   3     5180.45     5332.22    133.60 o 
 -23   1   3     8881.74     9028.18    160.35 o 
 -21   1   3     3049.38     3071.73     99.62 o 
 -19   1   3     8216.33     8679.25    130.30 o 
 -17   1   3     3000.89     3671.53     86.80 o 
 -15   1   3      147.62      204.31     34.31 o 
 -13   1   3      713.40      939.08     49.91 o 
 -11   1   3      402.83      420.01     37.21 o 
  -9   1   3     9740.66     9400.92    105.61 o 
  -7   1   3    13874.99    13875.78    118.46 o 
  -5   1   3     2294.85     2261.84     50.03 o 
  -3   1   3     5763.02     5752.91     79.63 o 
  -1   1   3     8717.21     9146.48    101.34 o 
   1   1   3    31487.92    31829.44    462.55 o 
   3   1   3      185.74      283.96     37.20 o 
   5   1   3    14931.75    15616.44    114.73 o 
   7   1   3    19602.00    20343.55    136.33 o 
   9   1   3      407.28      354.96     30.78 o 
  11   1   3      275.77      316.79     30.79 o 
  13   1   3    14052.91    13143.63    123.99 o 
  15   1   3    14196.25    14721.22    121.29 o 
  17   1   3      178.21      174.20     35.72 o 
  19   1   3      468.00      414.56     44.92 o 
  21   1   3     4934.57     5440.53    105.21 o 
  23   1   3     3015.78     2797.36     88.26 o 
  25   1   3     1065.68     1164.48     72.04 o 
  27   1   3     1227.78     1160.80     76.33 o 
  29   1   3     4807.35     4987.19    126.96 o 
  31   1   3      102.26       -4.41     60.23 o 
  33   1   3       85.97       89.83     62.64 o 
  35   1   3       57.19       20.64     63.71 o 
  37   1   3      605.85      488.10     87.68 o 
  39   1   3      885.49      849.19    104.48 o 
  41   1   3       57.09       59.94     76.63 o 
  43   1   3        2.08       15.30     71.45 o 
  45   1   3      438.54      294.67     85.98 o 
 -48   2   3        1.37       -0.12     77.06 o 
 -46   2   3     1604.98     1366.35    131.42 o 
 -44   2   3      441.01      573.19     99.32 o 
 -42   2   3     3295.49     3576.45    154.96 o 
 -40   2   3      792.47      643.21     85.48 o 
 -38   2   3      956.67      892.62     90.39 o 
 -36   2   3       37.30       27.97     61.22 o 
 -34   2   3     7084.78     7008.48    172.95 o 
 -32   2   3     1190.97     1122.19     83.78 o 
 -30   2   3     6320.48     6440.27    142.93 o 
 -28   2   3     7347.73     7396.92    145.17 o 
 -26   2   3      133.69       96.99     42.25 o 
 -24   2   3      218.88      220.60     52.89 o 
 -22   2   3      244.06      291.10     46.93 o 
 -20   2   3     3461.35     3375.06    121.72 o 
 -18   2   3     8283.67     8329.13    154.39 o 
 -16   2   3     7471.32     8251.31    105.28 o 
 -14   2   3     4762.38     5469.81     78.89 o 
 -12   2   3       25.56       56.57     21.79 o 
 -10   2   3     1628.21     1571.32     55.62 o 
  -8   2   3     1360.32     1469.81     53.34 o 
  -6   2   3     3697.95     3557.27     73.42 o 
  -4   2   3      437.15      577.42     44.92 o 
  -2   2   3    26338.18    27337.97    263.84 o 
   0   2   3    17776.96    17796.67    148.76 o 
   2   2   3    30780.33    31238.22    333.34 o 
   4   2   3    11044.94    10305.72    125.06 o 
   6   2   3     5323.24     5081.96     79.38 o 
   8   2   3      837.28      929.09     38.82 o 
  10   2   3      848.79      942.69     43.41 o 
  12   2   3      788.70      845.44     45.22 o 
  14   2   3    19217.34    20553.43    191.05 o 
  16   2   3     3726.34     3508.74     93.36 o 
  18   2   3     3181.61     2742.50     92.37 o 
  20   2   3     5266.41     5191.07    125.73 o 
  22   2   3        4.02       14.44     58.72 o 
  24   2   3       67.94       54.35     69.68 o 
  26   2   3      278.43      257.15     86.61 o 
  28   2   3     1022.17     1150.83    126.54 o 
  30   2   3     2490.74     2431.73    163.03 o 
  32   2   3       58.73      101.66     88.08 o 
  34   2   3     8365.66     8199.89    247.40 o 
  36   2   3      248.17      229.56    109.09 o 
  38   2   3      748.65     1077.30    155.92 o 
  40   2   3     2425.16     2845.32    389.02 o 
  42   2   3       37.66      -85.47    182.65 o 
  44   2   3        5.84     -110.78    128.14 o 
 -47   3   3      374.83      523.60    175.41 o 
 -45   3   3     1014.38      873.85    169.48 o 
 -43   3   3       21.20       78.68    100.13 o 
 -41   3   3     3013.56     2873.52    183.78 o 
 -39   3   3       97.69      106.67     85.14 o 
 -37   3   3      516.32      424.28    105.48 o 
 -35   3   3      288.23      479.26    146.32 o 
 -33   3   3        3.51       46.54     63.83 o 
 -31   3   3       36.68       -1.00     72.92 o 
 -29   3   3      241.97      233.57     85.04 o 
 -27   3   3      427.42      447.81    108.03 o 
 -25   3   3     4655.57     4924.98    214.15 o 
 -23   3   3     6201.10     6090.20    173.50 o 
 -21   3   3      825.27      693.92     79.76 o 
 -19   3   3     2581.76     2443.14    124.68 o 
 -17   3   3      963.31      975.59     87.74 o 
 -15   3   3     1353.52     1495.35    100.85 o 
 -13   3   3     2824.35     3004.38    126.79 o 
 -11   3   3        1.86      -21.56     24.87 o 
  -9   3   3     9714.49     9414.90    157.15 o 
  -7   3   3     2025.23     1959.84     88.48 o 
  -5   3   3     6749.86     6410.73    147.34 o 
  -3   3   3     8457.46     7619.94    193.28 o 
  -1   3   3     4285.87     4785.13    108.26 o 
   1   3   3     5411.66     5485.04    136.85 o 
   3   3   3        0.04       13.17     27.60 o 
   5   3   3     6240.97     6666.38    139.10 o 
   7   3   3     1844.36     1865.20     93.59 o 
   9   3   3     4908.51     4838.33    134.91 o 
  11   3   3     1177.89     1166.70     83.51 o 
  13   3   3     2109.58     2123.48    106.37 o 
  15   3   3      174.06      212.79     39.30 o 
  17   3   3     3137.56     3210.78     99.74 o 
  19   3   3      291.78      301.57     48.38 o 
  21   3   3      230.50      223.96     65.12 o 
  23   3   3      529.20      533.68     94.23 o 
  25   3   3     5638.33     5163.36    217.54 o 
  27   3   3    12159.39    11503.75    312.33 o 
  29   3   3    10663.40    10158.24    303.97 o 
  31   3   3     2023.07     2110.23    179.46 o 
  33   3   3      254.54      174.09     91.68 o 
  35   3   3      253.10      396.68    194.52 o 
  37   3   3     1261.20     1215.51    261.04 o 
  39   3   3        4.72       65.80    182.32 o 
  41   3   3      770.01      981.37    292.73 o 
  43   3   3      101.67      271.36    336.70 o 
 -46   4   3      112.33      247.43    130.70 o 
 -44   4   3     1970.69     1976.35    241.98 o 
 -42   4   3     1722.64     1935.61    245.11 o 
 -40   4   3     1408.02     1634.94    233.29 o 
 -38   4   3      320.49      332.48    144.41 o 
 -36   4   3     2198.21     2060.10    240.50 o 
 -34   4   3     9155.43     8964.15    377.91 o 
 -32   4   3     5149.85     4978.30    303.52 o 
 -30   4   3     3250.11     3100.46    180.83 o 
 -28   4   3     1471.54     1770.16    170.75 o 
 -26   4   3     1040.52      986.91    135.40 o 
 -24   4   3      620.40      597.33    103.75 o 
 -22   4   3     1779.53     1944.61    160.72 o 
 -20   4   3        6.24      -22.56     53.63 o 
 -18   4   3     2075.06     2227.44    126.49 o 
 -16   4   3     5880.57     5786.24    181.89 o 
 -14   4   3      110.41      102.87     55.70 o 
 -12   4   3      329.44      237.39     58.62 o 
 -10   4   3       13.63       29.69     46.70 o 
  -8   4   3     5081.29     5186.47    211.95 o 
  -6   4   3     5269.90     5298.86    207.56 o 
  -4   4   3     4924.78     4637.97    129.97 o 
  -2   4   3      401.06      382.38     53.97 o 
   0   4   3      327.44      328.73     48.60 o 
   2   4   3    46947.04    45273.45    587.65 o 
   4   4   3    17508.09    16172.20    267.26 o 
   6   4   3     2710.12     2278.67     85.57 o 
   8   4   3    12638.55    13294.74    188.20 o 
  10   4   3     1857.22     1895.38    104.07 o 
  12   4   3     2439.72     2806.01    126.47 o 
  14   4   3     3820.29     4102.79    152.31 o 
  16   4   3     3619.59     3849.03    153.20 o 
  18   4   3     5101.08     5315.26    201.61 o 
  20   4   3      391.53      288.77     83.39 o 
  22   4   3        8.23       44.37     62.16 o 
  24   4   3      111.71      163.05     78.77 o 
  26   4   3     1304.20     1121.72    130.14 o 
  28   4   3       39.47       -3.29     60.93 o 
  30   4   3        0.59       32.06     75.91 o 
  32   4   3       17.22      164.80    164.01 o 
  34   4   3      372.70      353.30    199.68 o 
  36   4   3      876.64     1115.49    258.17 o 
  38   4   3        4.07       52.87    169.82 o 
  40   4   3        2.71      247.23    314.32 o 
  42   4   3     2422.72     2086.66    393.68 o 
 -43   5   3      736.60      806.95    198.84 o 
 -41   5   3      481.29      656.96    192.21 o 
 -39   5   3      409.93      320.72    170.19 o 
 -37   5   3      343.77      330.61    158.46 o 
 -35   5   3      768.07      847.79    214.54 o 
 -33   5   3      560.84      336.74    145.65 o 
 -31   5   3      122.92      220.12    139.20 o 
 -29   5   3        3.37      -79.26    110.61 o 
 -27   5   3      662.36      619.53    166.61 o 
 -25   5   3       37.46       73.29     84.18 o 
 -23   5   3     2344.02     2345.34    187.05 o 
 -21   5   3     5190.39     5542.32    249.53 o 
 -19   5   3       85.45       30.21     59.92 o 
 -17   5   3     1325.22     1420.66    123.27 o 
 -15   5   3     6391.21     6642.14    211.31 o 
 -13   5   3     2844.10     2866.88    151.28 o 
 -11   5   3     3685.37     3477.09    232.40 o 
  -9   5   3     1857.85     1726.90    170.70 o 
  -7   5   3     2382.58     2357.30    186.62 o 
  -5   5   3    12608.03    12387.59    299.55 o 
  -3   5   3      751.03      796.19     82.34 o 
  -1   5   3       54.62      110.48     46.46 o 
   1   5   3      160.23       68.89     52.40 o 
   3   5   3     5649.57     6231.45    198.46 o 
   5   5   3     3672.49     3415.10    155.04 o 
   7   5   3     1144.50     1234.17    133.72 o 
   9   5   3      177.93      134.01     39.87 o 
  11   5   3     1761.25     1632.58     88.02 o 
  13   5   3      441.52      434.11     77.01 o 
  15   5   3      289.13      283.28    102.46 o 
  17   5   3       27.45       67.61     69.29 o 
  19   5   3      377.14      453.38     94.57 o 
  21   5   3      190.60      202.11     82.36 o 
  23   5   3     4345.77     4238.25    214.35 o 
  25   5   3       79.31      101.72     87.32 o 
  27   5   3     7822.08     7765.31    335.72 o 
  29   5   3     1676.13     1761.92    267.59 o 
  31   5   3     5320.36     5211.00    398.57 o 
  33   5   3     2024.18     1952.81    396.42 o 
  35   5   3      663.64      578.95    340.49 o 
  37   5   3       36.05       79.52    195.01 o 
  39   5   3      149.16      350.08    331.63 o 
 -40   6   3      430.08      595.45    195.55 o 
 -38   6   3      214.87      550.05    191.73 o 
 -36   6   3      364.60      386.61    169.98 o 
 -34   6   3     1109.45     1267.78    230.69 o 
 -32   6   3      148.84      311.29    171.11 o 
 -30   6   3       34.95      -98.38    118.87 o 
 -28   6   3      611.36      509.56    156.84 o 
 -26   6   3       12.77      -79.19    119.77 o 
 -24   6   3     3686.13     3713.39    280.68 o 
 -22   6   3     1334.76     1120.39    190.97 o 
 -20   6   3     1550.05     1514.14    269.10 o 
 -18   6   3       17.38       -8.32     66.63 o 
 -16   6   3     5302.33     4827.44    203.80 o 
 -14   6   3      836.55      650.05    156.41 o 
 -12   6   3      825.14      793.53    167.15 o 
 -10   6   3       25.11       27.07    125.91 o 
  -8   6   3     1366.78     1188.20    169.51 o 
  -6   6   3     2884.48     2819.92    145.06 o 
  -4   6   3     3070.01     2944.52    140.55 o 
  -2   6   3      930.62      892.25    106.98 o 
   0   6   3     4092.45     4067.89    198.14 o 
   2   6   3      551.35      497.71    101.44 o 
   4   6   3      134.22      182.97     65.57 o 
   6   6   3      270.34      278.64     68.54 o 
   8   6   3       58.17      180.92    147.30 o 
  10   6   3      694.65      867.41    303.66 o 
  12   6   3      426.17      523.33    222.05 o 
  14   6   3      703.91      730.65     97.29 o 
  16   6   3      137.37       59.10     81.61 o 
  18   6   3      236.51      169.00     77.73 o 
  20   6   3      172.46      159.08     83.20 o 
  22   6   3      970.19      829.67    126.04 o 
  24   6   3        0.00       36.38     75.30 o 
  26   6   3     3289.19     3397.58    395.25 o 
  28   6   3      387.76      349.28    217.12 o 
  30   6   3      431.03      380.24    215.23 o 
  32   6   3      689.85      602.20    250.27 o 
  34   6   3      159.40      263.38    210.22 o 
  36   6   3       57.28      236.32    216.25 o 
 -35   7   3        0.51      125.09    153.58 o 
 -33   7   3      577.41      234.85    257.54 o 
 -31   7   3      449.53      815.13    211.03 o 
 -29   7   3      492.02      207.75    270.42 o 
 -27   7   3      757.64      801.94    202.28 o 
 -25   7   3      526.70      512.57    174.57 o 
 -23   7   3      693.66      779.99    196.29 o 
 -21   7   3      794.91     1004.11    259.18 o 
 -19   7   3     1044.06      991.15    192.30 o 
 -17   7   3        1.19       48.10    111.62 o 
 -15   7   3     1304.33     1498.80    265.34 o 
 -13   7   3     1857.24     1986.95    190.70 o 
 -11   7   3        0.54       72.10    105.34 o 
  -9   7   3     1224.29     1262.73    232.93 o 
  -7   7   3      948.59     1336.35    244.69 o 
  -5   7   3      189.56      111.61    153.23 o 
  -3   7   3       71.35       -5.49    149.77 o 
  -1   7   3      784.15      735.41    205.89 o 
   1   7   3     2404.29     2010.73    283.58 o 
   3   7   3       60.88       77.54    123.21 o 
   5   7   3      253.70      375.95    143.58 o 
   7   7   3      597.18      572.42    157.88 o 
   9   7   3      330.57      238.64    138.61 o 
  11   7   3      954.14      902.50    336.75 o 
  13   7   3     5579.81     5287.11    375.59 o 
  15   7   3     1275.81     1503.49    329.80 o 
  17   7   3       20.98      117.37    166.07 o 
  19   7   3     1124.15      977.87    133.65 o 
  21   7   3      824.95      827.09    253.08 o 
  23   7   3       47.03       40.93    188.54 o 
  25   7   3       55.11       53.54    212.99 o 
  27   7   3       74.32      -37.87    195.71 o 
  29   7   3      460.66      560.37    250.07 o 
  31   7   3       76.41      206.76    223.33 o 
 -28   8   3      803.90      773.91    219.66 o 
 -26   8   3        9.19      182.44    223.03 o 
 -22   8   3      261.99       58.73    226.37 o 
 -20   8   3      232.43      397.15    147.89 o 
 -18   8   3        0.83     -137.09    133.43 o 
 -16   8   3      195.55      474.58    388.36 o 
 -14   8   3     1069.03     1461.19    456.37 o 
 -12   8   3     2352.86     3106.31    418.18 o 
 -10   8   3      642.66      667.28    215.18 o 
  -8   8   3     2255.50     3760.72    477.37 o 
  -6   8   3        0.18      -65.83    118.27 o 
  -4   8   3        1.58     -143.58    167.21 o 
  -2   8   3       27.54       60.88    135.77 o 
   0   8   3       45.11       93.10    147.65 o 
   2   8   3     2091.60     2481.45    217.53 o 
   4   8   3     1083.21     1267.49    174.60 o 
   6   8   3       13.31      229.87    111.28 o 
   8   8   3     1697.06     1582.45    273.56 o 
  10   8   3      897.56      609.44    226.80 o 
  12   8   3     1980.23     2054.32    618.45 o 
  16   8   3        1.67      258.14    235.47 o 
  18   8   3        0.26      -82.47    261.94 o 
  24   8   3     1624.50     1822.30    352.02 o 
 -17   9   3      686.64     1759.11    635.72 o 
 -15   9   3     1503.62     1715.27    454.68 o 
 -13   9   3       84.66      757.05    663.02 o 
 -11   9   3     2841.20     2820.23    611.17 o 
  -9   9   3      326.37     1025.43    284.86 o 
  -7   9   3     3938.44     5244.63    590.24 o 
  -5   9   3     9876.01    10199.12    515.44 o 
  -3   9   3     2208.76     2988.91    383.42 o 
  -1   9   3      314.84      413.15    206.91 o 
   1   9   3      194.36      375.76    178.78 o 
   3   9   3       79.77      167.42    266.08 o 
   5   9   3      856.73      987.04    209.04 o 
   7   9   3      739.65      978.33    448.07 o 
   9   9   3     1286.94     1592.48    512.78 o 
  11   9   3      479.77     1158.42    800.43 o 
  13   9   3        0.88      345.69    406.79 o 
  15   9   3      441.89     2267.44   1144.53 o 
 -50   0   4      234.68      134.06    146.51 o 
 -48   0   4       27.03       64.34    142.55 o 
 -46   0   4      155.38      -25.21    124.28 o 
 -44   0   4       44.95      216.87    140.92 o 
 -42   0   4       74.45      156.02    128.10 o 
 -40   0   4       21.23        6.10    101.56 o 
 -38   0   4     3042.10     2874.60    233.02 o 
 -36   0   4    36062.93    37011.09    955.90 o 
 -34   0   4    11140.61    11535.22    318.21 o 
 -32   0   4       94.34       58.84    155.57 o 
 -30   0   4     7802.21     7897.56    256.80 o 
 -28   0   4     2133.41     2274.64    153.01 o 
 -26   0   4     3031.39     2996.19    163.55 o 
 -24   0   4     1668.22     1434.82    125.96 o 
 -22   0   4        0.57       -9.78     90.94 o 
 -20   0   4    39916.87    39564.18    689.21 o 
 -18   0   4    14952.94    14499.61    277.62 o 
 -16   0   4      256.05      542.74     77.29 o 
 -14   0   4     9294.36     9923.42    435.26 o 
 -12   0   4      228.94      202.23     40.92 o 
 -10   0   4     3793.44     3972.12    100.57 o 
  -8   0   4     5881.39     5798.26    112.12 o 
  -6   0   4    14082.29    13534.61    166.58 o 
  -4   0   4    18136.87    18212.13    243.67 o 
  -2   0   4     1394.64     1407.65     54.99 o 
   0   0   4     3441.38     3747.55    143.46 o 
   2   0   4    11212.71    11888.56    505.02 o 
   4   0   4     2768.78     2948.82    130.54 o 
   6   0   4     2049.20     2167.18    120.08 o 
   8   0   4    13646.75    13899.53    393.36 o 
  10   0   4    12221.20    13175.51    222.99 o 
  12   0   4     7733.88     8004.73    183.54 o 
  14   0   4    43957.27    44066.35    438.38 o 
  16   0   4    21027.79    20235.75    319.15 o 
  18   0   4    15916.91    15819.21    277.58 o 
  20   0   4      291.43      317.48     85.12 o 
  22   0   4     2671.56     2967.55    165.26 o 
  24   0   4       92.32       66.72     87.30 o 
  26   0   4        0.35      -43.30     92.68 o 
  28   0   4       90.01      -30.57     97.53 o 
  30   0   4       69.13      165.97    127.48 o 
  32   0   4     2012.03     1918.39    172.16 o 
  34   0   4       26.25      161.32     94.98 o 
  36   0   4     2115.04     2260.46    238.13 o 
  38   0   4      688.37      582.55    111.13 o 
  40   0   4     1573.09     1358.56    171.45 o 
  42   0   4      213.49      184.69    117.69 o 
  44   0   4       11.03     -194.49    102.38 o 
 -49   1   4      718.62      678.79    129.17 o 
 -47   1   4      386.80      559.72    117.50 o 
 -45   1   4        5.24       28.86     83.59 o 
 -43   1   4      467.04      469.06    105.65 o 
 -41   1   4      148.24       29.17     79.94 o 
 -39   1   4     1317.40     1269.71    123.04 o 
 -37   1   4     9133.03     9049.77    228.06 o 
 -35   1   4      762.81     1000.92    104.42 o 
 -33   1   4     2535.43     2631.78    133.33 o 
 -31   1   4     1966.99     2093.80    109.53 o 
 -29   1   4     4817.86     4658.79    144.22 o 
 -27   1   4     1471.16     1506.30     84.50 o 
 -25   1   4      152.54      204.08     46.72 o 
 -23   1   4      861.36      960.70     65.35 o 
 -21   1   4     3672.05     3741.02     98.81 o 
 -19   1   4     1918.81     2096.03     75.90 o 
 -17   1   4      883.10      969.55     58.88 o 
 -15   1   4       19.14        8.38     28.33 o 
 -13   1   4     4076.66     4197.53     89.64 o 
 -11   1   4    18341.40    18581.48    154.27 o 
  -9   1   4    35256.68    36118.51    449.86 o 
  -7   1   4     3634.18     3618.44     80.36 o 
  -5   1   4      199.34      243.86     25.32 o 
  -3   1   4    23910.20    24350.46    191.80 o 
  -1   1   4    44743.88    45714.02    282.74 o 
   1   1   4        7.53       26.00     21.78 o 
   3   1   4      707.84      836.78     41.73 o 
   5   1   4     1176.11     1390.53     55.48 o 
   7   1   4     8872.36     8907.07    101.03 o 
   9   1   4     4177.13     4061.89     73.80 o 
  11   1   4      132.89      146.77     29.85 o 
  13   1   4      875.95      967.94     48.20 o 
  15   1   4     8268.21     8854.00    116.16 o 
  17   1   4     3204.14     2991.21    116.07 o 
  19   1   4    20855.72    20943.98    191.76 o 
  21   1   4     1902.63     1858.20     77.94 o 
  23   1   4      281.84      287.17     53.13 o 
  25   1   4      366.53      444.33     59.94 o 
  27   1   4     1097.32     1229.83     80.35 o 
  29   1   4      903.84      905.46     74.09 o 
  31   1   4       65.66       61.55     57.38 o 
  33   1   4      256.70      307.98     64.93 o 
  35   1   4     1164.01      984.81     96.63 o 
  37   1   4     1064.47     1180.17    116.40 o 
  39   1   4     3350.44     3352.91    151.08 o 
  41   1   4      876.96     1162.29     99.34 o 
  43   1   4      789.70      650.13    108.71 o 
 -48   2   4        8.48       78.74     82.65 o 
 -46   2   4      221.94      201.53     86.23 o 
 -44   2   4      225.99      158.86    124.80 o 
 -42   2   4      550.92      474.77     83.29 o 
 -40   2   4     1486.18     1294.85    107.16 o 
 -38   2   4      410.29      366.89    139.41 o 
 -36   2   4     9294.44     9142.72    239.92 o 
 -34   2   4     1348.24     1236.02     93.54 o 
 -32   2   4     1748.51     1899.74    133.00 o 
 -30   2   4     1218.96     1301.01     90.73 o 
 -28   2   4     3629.08     3481.03    108.68 o 
 -26   2   4      231.93      205.08     45.50 o 
 -24   2   4       55.77       28.66     37.28 o 
 -22   2   4      545.43      548.65     52.58 o 
 -20   2   4      621.20      639.43     61.70 o 
 -18   2   4     3163.87     3270.24     87.84 o 
 -16   2   4       57.80       59.42     31.10 o 
 -14   2   4       50.90       61.32     24.76 o 
 -12   2   4     4860.17     5059.96     87.09 o 
 -10   2   4       57.42       47.71     28.23 o 
  -8   2   4     6513.29     6654.29     96.51 o 
  -6   2   4    17506.03    17410.73    139.91 o 
  -4   2   4     4880.38     5001.74    175.00 o 
  -2   2   4      383.51      354.85     44.33 o 
   0   2   4     1606.81     1812.55    103.23 o 
   2   2   4        5.72       32.75     28.07 o 
   4   2   4    10032.03    10536.27    123.90 o 
   6   2   4     1389.09     1360.06     45.17 o 
   8   2   4        2.81       30.21     21.53 o 
  10   2   4      980.34      982.48     46.40 o 
  12   2   4     6039.52     5844.87    109.50 o 
  14   2   4       76.83       91.85     39.66 o 
  16   2   4    10158.82    10298.90    153.43 o 
  18   2   4     1005.20     1116.69     75.36 o 
  20   2   4     3152.13     3358.54    116.04 o 
  22   2   4      840.57      958.58     81.41 o 
  24   2   4     1821.07     1862.62    101.90 o 
  26   2   4      544.52      708.17     88.35 o 
  28   2   4       27.91      102.65     90.44 o 
  30   2   4     1587.64     1663.25    145.08 o 
  32   2   4      103.76      176.77     97.49 o 
  34   2   4      256.52      347.89    108.08 o 
  36   2   4      160.76      337.08    120.67 o 
  38   2   4     1815.65     1835.26    185.25 o 
  40   2   4        8.68       -6.05    130.23 o 
  42   2   4        7.34     -140.62    127.28 o 
 -47   3   4       84.38      151.17    149.90 o 
 -45   3   4      681.37      700.18    129.76 o 
 -43   3   4      245.60      121.24    105.11 o 
 -41   3   4     1255.60     1295.74    158.21 o 
 -39   3   4     1590.05     1564.41    164.98 o 
 -37   3   4      518.21      505.38    111.51 o 
 -35   3   4      198.85      151.94     56.61 o 
 -33   3   4        4.65      108.83     66.64 o 
 -31   3   4        1.09       44.75     61.22 o 
 -29   3   4      377.93      324.90     54.51 o 
 -27   3   4     1657.63     1318.83    221.95 o 
 -25   3   4      779.36      819.61     60.39 o 
 -23   3   4     1335.80     1366.21    176.59 o 
 -21   3   4      556.93      579.70     50.44 o 
 -19   3   4        0.43      -15.15     47.29 o 
 -17   3   4      520.53      657.82    129.47 o 
 -15   3   4     3157.00     3331.76    157.12 o 
 -13   3   4     1878.85     1942.60    118.24 o 
 -11   3   4     8325.27     8763.65    339.96 o 
  -9   3   4     1951.18     2121.01    146.23 o 
  -7   3   4     2697.54     3010.32    250.21 o 
  -5   3   4      121.01      103.96    114.42 o 
  -3   3   4      299.23      421.97     41.60 o 
  -1   3   4      951.92      826.41     60.42 o 
   1   3   4      698.35      751.39     70.38 o 
   3   3   4     2249.65     2353.45    174.57 o 
   5   3   4      185.98      245.14     34.73 o 
   7   3   4     3964.10     4230.82    160.51 o 
   9   3   4      825.70      925.24     61.95 o 
  11   3   4     1227.55     1276.36     68.24 o 
  13   3   4      565.35      594.51     52.58 o 
  15   3   4     1000.77     1044.91     68.94 o 
  17   3   4     1000.61     1060.17     96.20 o 
  19   3   4     3034.15     2748.10    135.41 o 
  21   3   4       69.46      105.41     61.80 o 
  23   3   4       19.73       54.09    121.12 o 
  25   3   4     2262.06     2292.83    162.34 o 
  27   3   4      169.16      163.00     81.36 o 
  29   3   4      100.17      119.79     87.75 o 
  31   3   4      245.80      301.35     91.78 o 
  33   3   4      782.23      564.71    144.26 o 
  35   3   4       11.14     -158.62    261.09 o 
  37   3   4       12.65       44.13    188.26 o 
  39   3   4     1064.17     1019.68    270.27 o 
  41   3   4     3418.30     3599.17    703.77 o 
 -46   4   4       87.72      283.90    114.94 o 
 -44   4   4        9.35      250.19    112.71 o 
 -42   4   4       60.97       66.96     97.97 o 
 -40   4   4        7.23      152.32    138.97 o 
 -38   4   4      354.56      421.55    177.69 o 
 -36   4   4       52.13       28.30    126.28 o 
 -34   4   4      631.73      722.11    229.91 o 
 -32   4   4     5549.08     5264.60    393.05 o 
 -30   4   4      412.11      418.06    199.08 o 
 -28   4   4      270.09      210.96     86.08 o 
 -26   4   4      440.17      270.84     96.50 o 
 -24   4   4     1056.98      829.40    124.22 o 
 -22   4   4     1326.36     1118.73    111.54 o 
 -20   4   4     2825.74     2988.49    195.89 o 
 -18   4   4      134.02      111.43     59.18 o 
 -16   4   4     1223.10     1106.09    106.54 o 
 -14   4   4     5838.02     5428.13    183.73 o 
 -12   4   4      100.14       85.51     49.43 o 
 -10   4   4     2126.14     2399.64    143.32 o 
  -8   4   4     1298.52     1526.39    199.21 o 
  -6   4   4     6243.47     5893.49    326.30 o 
  -4   4   4     5107.10     4652.08    150.32 o 
  -2   4   4       23.48       -9.85     45.47 o 
   0   4   4     1204.18     1007.20     81.66 o 
   2   4   4     6555.32     6739.81    235.43 o 
   4   4   4     8688.04     9064.38    217.89 o 
   6   4   4     1299.97     1325.15    101.29 o 
   8   4   4     1582.62     1763.61    114.56 o 
  10   4   4     1787.82     1841.14    103.90 o 
  12   4   4     5566.19     5975.75    175.86 o 
  14   4   4      255.25      283.16     63.95 o 
  16   4   4     4332.75     4474.14    167.05 o 
  18   4   4     1819.31     1893.52    121.52 o 
  20   4   4     3459.17     3517.43    178.09 o 
  22   4   4     5975.50     5704.81    223.74 o 
  24   4   4        6.97       11.05     59.36 o 
  26   4   4      277.86      290.19     84.73 o 
  28   4   4       22.81       58.76     72.50 o 
  30   4   4     1634.83     1629.01    168.31 o 
  32   4   4     4519.25     4898.29    396.85 o 
  34   4   4      313.87      267.38    206.18 o 
  36   4   4      671.27      902.13    250.95 o 
  38   4   4      337.52      542.71    245.97 o 
  40   4   4      337.13      566.61    321.88 o 
 -43   5   4     2227.01     3033.37    394.85 o 
 -41   5   4      651.20     1098.93    208.42 o 
 -39   5   4      190.38      160.43    146.60 o 
 -37   5   4      755.20      846.59    201.68 o 
 -35   5   4        0.23       32.80    128.54 o 
 -33   5   4      350.35      247.41    150.25 o 
 -31   5   4     2815.79     2774.78    346.64 o 
 -29   5   4     1676.06     1778.77    289.49 o 
 -27   5   4        5.56     -199.70    273.45 o 
 -25   5   4     3037.73     3631.59    491.50 o 
 -23   5   4     2469.71     2523.46    200.55 o 
 -21   5   4     4075.92     4376.55    414.79 o 
 -19   5   4     1199.49     1111.24    122.47 o 
 -17   5   4        1.17      -40.65    124.02 o 
 -15   5   4     8639.43     8492.38    243.02 o 
 -13   5   4     2898.51     2708.82    153.56 o 
 -11   5   4     2257.69     2154.63    193.26 o 
  -9   5   4      107.65        6.06    113.82 o 
  -7   5   4     1373.55     1400.81    157.39 o 
  -5   5   4    11705.59    10994.70    253.97 o 
  -3   5   4       59.32       84.34     44.75 o 
  -1   5   4      689.52      841.29     93.59 o 
   1   5   4     1022.91     1019.60     98.24 o 
   3   5   4     1723.12     1526.88    107.44 o 
   5   5   4     2483.71     2405.51    303.40 o 
   7   5   4     2296.56     2455.24    144.56 o 
   9   5   4        6.27       15.98    102.70 o 
  11   5   4      256.91      260.72     67.21 o 
  13   5   4       67.11      119.44     51.62 o 
  15   5   4      641.32      625.76     87.67 o 
  17   5   4       67.23        6.89     52.97 o 
  19   5   4      732.36      730.09    147.24 o 
  21   5   4       11.63       12.32     65.96 o 
  23   5   4     4979.37     5027.11    229.31 o 
  25   5   4      500.14      454.27    101.50 o 
  27   5   4        0.18      -11.99     69.03 o 
  29   5   4     1492.59     1529.11    296.82 o 
  31   5   4        1.41      163.33    195.63 o 
  33   5   4      581.70      703.34    242.19 o 
  35   5   4      242.51      271.71    214.22 o 
  37   5   4        5.81      144.66    212.63 o 
 -40   6   4     1902.38     2091.13    286.39 o 
 -38   6   4      936.50     1345.35    239.88 o 
 -36   6   4     1059.47     1026.17    297.18 o 
 -34   6   4        1.55        7.81    146.81 o 
 -32   6   4       16.66       35.75    148.42 o 
 -30   6   4     2861.27     3238.61    371.28 o 
 -28   6   4     2860.36     3101.75    302.30 o 
 -26   6   4     3719.70     3367.74    366.41 o 
 -24   6   4      123.83      345.95    189.55 o 
 -22   6   4     6072.43     5726.43    392.88 o 
 -20   6   4    11174.68     9976.81    459.33 o 
 -18   6   4     5821.17     5551.59    385.75 o 
 -16   6   4     3079.98     3661.28    261.46 o 
 -14   6   4        1.70       30.43    135.87 o 
 -12   6   4     3056.24     3220.41    254.13 o 
 -10   6   4      386.85      368.66    149.25 o 
  -8   6   4     3353.92     3075.88    151.30 o 
  -6   6   4     1000.23      988.74    115.57 o 
  -4   6   4     8716.55     8379.08    339.35 o 
  -2   6   4     2691.97     2844.35    314.48 o 
   0   6   4     2952.32     2762.55    175.69 o 
   2   6   4      217.83      287.35     72.17 o 
   4   6   4      539.25      407.85     98.50 o 
   6   6   4      184.48      153.46     67.78 o 
   8   6   4     1822.17     1663.86    157.64 o 
  10   6   4       84.15       72.40    120.68 o 
  12   6   4      813.71      957.44    170.49 o 
  14   6   4     2912.93     2838.22    166.60 o 
  16   6   4     5393.04     4972.40    253.93 o 
  18   6   4     5034.42     4586.33    370.42 o 
  20   6   4     2006.66     1890.98    348.59 o 
  22   6   4     1784.27     1593.19    294.35 o 
  24   6   4     1016.79     1063.03    258.16 o 
  26   6   4     3462.40     3419.65    404.01 o 
  28   6   4       83.20      445.85    231.37 o 
  30   6   4      896.63      754.85    267.15 o 
  32   6   4     1073.86      990.73    745.16 o 
 -35   7   4       59.20      260.21    178.73 o 
 -33   7   4       11.23       19.60    233.99 o 
 -31   7   4     2020.72     2295.85    324.98 o 
 -29   7   4     3779.65     3475.93    309.12 o 
 -27   7   4       21.19      138.62    149.90 o 
 -25   7   4       68.68      -61.20    131.95 o 
 -23   7   4     1640.28     2107.60    343.97 o 
 -21   7   4      290.78      173.07    202.08 o 
 -19   7   4     1415.34     1220.24    258.10 o 
 -17   7   4     1216.03     1057.21    239.79 o 
 -15   7   4      145.11      172.58    165.92 o 
 -13   7   4     4588.16     4825.65    389.72 o 
 -11   7   4      943.27      960.43    229.46 o 
  -9   7   4     3581.94     3692.75    589.43 o 
  -7   7   4    14648.40    13847.96    568.63 o 
  -5   7   4     8765.55     7558.59    459.87 o 
  -3   7   4     8515.59     7162.05    454.47 o 
  -1   7   4      999.94     1240.90    240.04 o 
   1   7   4     1341.42     1575.48    266.64 o 
   3   7   4     9959.17     8587.38    542.49 o 
   5   7   4    10714.72    10123.37    391.60 o 
   7   7   4     2913.36     3193.78    267.58 o 
   9   7   4        6.10      -83.72    117.20 o 
  11   7   4      305.48      398.07    177.35 o 
  13   7   4      740.65      522.74    203.79 o 
  15   7   4      526.63      480.09    210.30 o 
  17   7   4        1.05      331.78    288.23 o 
  19   7   4      343.41      714.92    251.23 o 
  21   7   4     2740.72     3047.17    491.83 o 
  23   7   4      674.84      859.40    270.82 o 
  25   7   4     1707.73     1993.39    488.35 o 
  27   7   4        6.45      280.61    227.77 o 
  29   7   4     1071.44     1437.53    325.12 o 
 -28   8   4       64.54      132.57    208.79 o 
 -24   8   4        0.17      166.79    338.79 o 
 -22   8   4     1305.80     3008.73    301.06 o 
 -20   8   4       87.14      364.88    303.33 o 
 -18   8   4     1367.58     2142.37    692.52 o 
 -16   8   4      181.05      231.73    368.64 o 
 -14   8   4       49.95      413.97    215.55 o 
 -12   8   4     2879.58     3636.10    461.39 o 
 -10   8   4       24.13      279.95    366.82 o 
  -8   8   4     1008.82     1232.74    258.15 o 
  -6   8   4     4107.25     4109.27    406.97 o 
  -4   8   4     1027.12     1204.71    276.20 o 
  -2   8   4     1168.33     1705.82    311.50 o 
   0   8   4      962.92     1167.45    739.87 o 
   2   8   4       56.09       32.60    141.75 o 
   4   8   4       25.80     -229.44    142.95 o 
   6   8   4       53.67      -79.11    139.91 o 
   8   8   4      233.73      336.09    185.00 o 
  10   8   4     1996.32     2370.70    514.40 o 
  12   8   4     2599.25     2627.63    401.51 o 
  14   8   4     2161.93     2688.53    371.75 o 
  16   8   4      381.47      454.01    210.40 o 
  18   8   4      101.86       89.92    298.88 o 
  20   8   4        2.51       96.34    278.63 o 
 -17   9   4     1101.33     1386.45    392.11 o 
 -15   9   4       62.01      383.61    238.03 o 
 -13   9   4     1576.52     2364.54    744.24 o 
 -11   9   4     2747.75     3325.63    552.64 o 
  -9   9   4       20.93       61.14    186.88 o 
  -7   9   4       90.08      814.00    193.77 o 
  -5   9   4      419.10      977.86    219.91 o 
  -3   9   4      333.42      469.89    391.43 o 
  -1   9   4      138.61      500.61    156.50 o 
   1   9   4      247.09      685.85    428.04 o 
   3   9   4        4.02      149.09    204.18 o 
   5   9   4      117.04       59.63    191.75 o 
   7   9   4        6.58      -72.20    193.44 o 
   9   9   4      142.02      -98.13    185.52 o 
  11   9   4      329.60      547.11    557.51 o 
 -49   1   5      688.41      577.42    122.10 o 
 -47   1   5       98.24      262.36     98.20 o 
 -45   1   5       66.33       -6.46     85.58 o 
 -43   1   5      381.59      462.27    128.14 o 
 -41   1   5      373.03      106.36     85.23 o 
 -39   1   5       71.29      117.95     71.79 o 
 -37   1   5      145.39      249.58     79.52 o 
 -35   1   5      844.56      916.91     88.35 o 
 -33   1   5     1485.24     1434.26     94.62 o 
 -31   1   5      387.10      386.95     64.93 o 
 -29   1   5      505.15      444.86     63.54 o 
 -27   1   5      658.97      709.25     66.98 o 
 -25   1   5        0.90       17.25     40.33 o 
 -23   1   5     3931.14     3907.91    111.17 o 
 -21   1   5     2372.68     2558.88     90.71 o 
 -19   1   5     5419.52     5483.02    155.80 o 
 -17   1   5      585.67      602.72     54.00 o 
 -15   1   5    26238.95    27826.55    263.81 o 
 -13   1   5     4004.91     4215.00     96.58 o 
 -11   1   5      386.06      453.14     46.85 o 
  -9   1   5        2.25      -13.29     13.91 o 
  -7   1   5     9304.53     9846.08     85.67 o 
  -5   1   5     3784.56     4188.13     76.46 o 
  -3   1   5     5777.73     6279.25    141.90 o 
  -1   1   5     4932.83     5150.74     77.69 o 
   1   1   5      921.31      950.74     48.48 o 
   3   1   5       43.95       32.39     26.92 o 
   5   1   5     1708.22     1629.18     59.33 o 
   7   1   5     1356.29     1500.28     59.27 o 
   9   1   5      762.39      824.39     49.53 o 
  11   1   5      330.72      442.40     40.77 o 
  13   1   5     7921.61     8250.74    114.85 o 
  15   1   5      589.54      651.68     49.94 o 
  17   1   5      127.03      151.33     56.82 o 
  19   1   5     5709.73     5231.42    137.92 o 
  21   1   5    11639.17    11173.43    155.89 o 
  23   1   5     5221.07     5119.14    121.83 o 
  25   1   5      241.43      250.31     58.28 o 
  27   1   5     1770.58     1807.25     89.47 o 
  29   1   5     4176.19     3901.19    186.70 o 
  31   1   5     1350.87     1560.88     95.27 o 
  33   1   5       78.26      111.10     60.18 o 
  35   1   5       29.22       27.07     56.85 o 
  37   1   5      680.29      499.86     78.70 o 
  39   1   5      280.65      285.63     84.95 o 
  41   1   5      748.22      755.45     88.58 o 
 -48   2   5       83.57      234.40    167.76 o 
 -46   2   5       56.36        5.53     80.22 o 
 -44   2   5      404.45      357.62     95.10 o 
 -42   2   5      881.51      881.69    110.24 o 
 -40   2   5      241.35      242.57    121.18 o 
 -38   2   5     4002.78     3907.60    163.27 o 
 -36   2   5     1754.80     1857.04    125.05 o 
 -34   2   5        0.46      -23.93     46.60 o 
 -32   2   5     1451.45     1409.56     98.13 o 
 -30   2   5     1853.04     1984.86    123.14 o 
 -28   2   5      816.17      891.05     72.68 o 
 -26   2   5     1008.49     1034.92     94.13 o 
 -24   2   5      288.77      205.64     48.28 o 
 -22   2   5     2606.60     2693.38     92.99 o 
 -20   2   5     6260.94     6256.85    126.75 o 
 -18   2   5      512.22      423.93     47.96 o 
 -16   2   5      326.46      340.67     44.11 o 
 -14   2   5      351.02      312.69     38.23 o 
 -12   2   5     9625.09    10234.67    126.97 o 
 -10   2   5      386.63      353.87     35.46 o 
  -8   2   5     1798.24     2208.14     74.83 o 
  -6   2   5     2613.35     2413.71     71.67 o 
  -4   2   5    15333.69    15443.14    248.95 o 
  -2   2   5    10606.54    10963.79    354.62 o 
   0   2   5      576.35      701.30     51.85 o 
   2   2   5     8160.23     8521.03    141.89 o 
   4   2   5    17932.92    18527.49    210.76 o 
   6   2   5    36371.73    36685.46    286.87 o 
   8   2   5      802.05      691.40     43.49 o 
  10   2   5       14.49       33.99     26.77 o 
  12   2   5     2116.89     2228.26     86.22 o 
  14   2   5     1618.01     1454.82     81.63 o 
  16   2   5      486.52      419.93     61.34 o 
  18   2   5     1877.98     1940.13     97.35 o 
  20   2   5     1886.70     1983.86    103.85 o 
  22   2   5     3313.80     3233.04    125.59 o 
  24   2   5      441.52      565.66     81.46 o 
  26   2   5      177.41      218.76     73.40 o 
  28   2   5     1528.34     1723.59    118.20 o 
  30   2   5     2971.97     3040.72    149.97 o 
  32   2   5     1846.75     2023.53    248.67 o 
  34   2   5      313.52      160.82    112.26 o 
  36   2   5      201.56      189.14    120.37 o 
  38   2   5     1988.26     1924.36    209.08 o 
  40   2   5     1534.37     1843.62    261.44 o 
 -47   3   5      547.08      558.81    187.89 o 
 -45   3   5      755.62     1235.23    164.15 o 
 -43   3   5       56.60       74.90     89.84 o 
 -41   3   5      124.09        1.28     59.96 o 
 -39   3   5     1752.14     1933.75    157.87 o 
 -37   3   5       32.62      126.33    179.71 o 
 -35   3   5     7242.07     6575.10    331.19 o 
 -33   3   5      852.32      713.64    169.87 o 
 -31   3   5     9412.98     9023.17    169.58 o 
 -29   3   5     7710.02     7834.81    156.98 o 
 -27   3   5     4447.83     4132.23    158.59 o 
 -25   3   5      236.38      259.40    134.09 o 
 -23   3   5      720.92      886.19     63.85 o 
 -21   3   5     9517.51     9360.56    142.73 o 
 -19   3   5     5995.13     5820.72     93.80 o 
 -17   3   5     8322.39     7952.33    255.41 o 
 -15   3   5     6124.45     5818.58     99.34 o 
 -13   3   5     3407.03     3381.12    101.41 o 
 -11   3   5     2783.97     2658.37     91.11 o 
  -9   3   5        1.51      -15.03     46.21 o 
  -7   3   5     4112.83     4434.53    184.08 o 
  -5   3   5     1559.09     1569.99     57.65 o 
  -3   3   5     4034.20     4138.22     94.81 o 
  -1   3   5     4691.32     5240.31    144.72 o 
   1   3   5      138.40      150.92     93.12 o 
   3   3   5     1659.72     1459.71    101.60 o 
   5   3   5    14252.80    14121.71    168.77 o 
   7   3   5    17083.50    16515.98    157.85 o 
   9   3   5     6293.47     5996.43    104.28 o 
  11   3   5        1.70       32.56     39.27 o 
  13   3   5      912.44      871.33     61.47 o 
  15   3   5     1039.55      933.34     75.24 o 
  17   3   5    20566.97    20002.15    252.70 o 
  19   3   5     2278.59     2506.05    109.96 o 
  21   3   5     6696.38     6321.37    203.98 o 
  23   3   5     2562.43     2586.90    162.87 o 
  25   3   5      640.93      562.69    104.54 o 
  27   3   5      771.90      625.60    177.23 o 
  29   3   5     1649.42     1572.76    194.27 o 
  31   3   5     2506.81     2612.15    338.37 o 
  33   3   5      281.91      457.05    224.72 o 
  35   3   5      155.17      379.18    215.78 o 
  37   3   5     2037.54     1965.75    321.13 o 
  39   3   5     2495.94     2987.98    378.80 o 
 -44   4   5     2282.01     2432.69    335.44 o 
 -42   4   5      373.01      552.37    200.74 o 
 -40   4   5      832.29     1326.44    262.74 o 
 -38   4   5     9213.84     8614.85    693.75 o 
 -36   4   5     3803.28     3610.21    525.78 o 
 -34   4   5      207.91     1093.75    321.91 o 
 -32   4   5      485.61      230.87    265.13 o 
 -30   4   5     1345.21     1322.25    375.73 o 
 -28   4   5     1226.18     2102.36    417.21 o 
 -26   4   5      803.95      822.68    138.69 o 
 -24   4   5     1410.89     1561.98    178.20 o 
 -22   4   5     2295.32     2094.58    223.41 o 
 -20   4   5     1255.04     1162.29    127.83 o 
 -18   4   5     1911.82     1752.87    148.03 o 
 -16   4   5     4606.11     4303.13    204.84 o 
 -14   4   5     1363.04     1535.43    136.56 o 
 -12   4   5      249.97      239.30     71.73 o 
 -10   4   5       56.42      -74.28    128.75 o 
  -8   4   5     1273.78     1323.22    222.94 o 
  -6   4   5     4390.26     4799.52    270.12 o 
  -4   4   5     3359.81     3160.37    118.98 o 
  -2   4   5     3201.56     3137.53    163.69 o 
   0   4   5      741.44      800.80     76.59 o 
   2   4   5     8879.79     8898.00    191.67 o 
   4   4   5     4423.72     2001.29    283.29 o 
   6   4   5     2282.41     2273.62    262.12 o 
   8   4   5      973.00      889.34     86.67 o 
  10   4   5     4044.88     3932.79    144.04 o 
  12   4   5     2354.09     2119.67    116.22 o 
  14   4   5     7482.94     7369.45    204.38 o 
  16   4   5     4931.99     5134.45    183.29 o 
  18   4   5     1816.58     1753.26    122.77 o 
  20   4   5      183.85      167.05     74.83 o 
  22   4   5        1.83      -16.42     53.70 o 
  24   4   5     1623.39     1469.83    267.88 o 
  26   4   5     1280.56     1158.32    255.64 o 
  28   4   5      275.56      459.14    217.14 o 
  30   4   5      611.59      581.32    236.06 o 
  32   4   5      412.77      456.96    227.56 o 
  34   4   5     1219.03     1415.16    304.09 o 
  36   4   5      975.76     1008.33    276.06 o 
  38   4   5     1467.86     1799.42    341.89 o 
 -41   5   5     1889.79     1998.10    332.40 o 
 -39   5   5       21.51      -28.34    179.93 o 
 -37   5   5        0.07      117.82    160.20 o 
 -35   5   5      441.32      580.63    312.13 o 
 -33   5   5     2004.80     1897.77    448.38 o 
 -31   5   5     5004.00     4377.43    550.50 o 
 -29   5   5        1.48      -95.17    186.79 o 
 -27   5   5     1206.01      880.69    312.26 o 
 -25   5   5      391.82       73.23    218.37 o 
 -23   5   5     1810.14     2212.72    447.06 o 
 -21   5   5      301.09      189.32     97.07 o 
 -19   5   5      587.39      615.67    112.07 o 
 -17   5   5     1388.92     1310.53    149.92 o 
 -15   5   5     3361.57     3527.49    214.04 o 
 -13   5   5    13718.08    13237.17    514.73 o 
 -11   5   5     3959.84     3998.31    361.33 o 
  -9   5   5     6932.83     6504.44    425.45 o 
  -7   5   5      410.69      359.07     72.89 o 
  -5   5   5      378.24      300.73     67.51 o 
  -3   5   5     1444.00     1396.05    103.53 o 
  -1   5   5      287.94      316.16     62.17 o 
   1   5   5      510.15      394.17    104.43 o 
   3   5   5     3783.05     3675.84    156.15 o 
   5   5   5     1503.25     1510.43    171.45 o 
   7   5   5      938.23     1107.73    249.63 o 
   9   5   5      178.60      210.24    138.90 o 
  11   5   5      404.25      355.48    107.87 o 
  13   5   5       52.45       61.64     52.50 o 
  15   5   5      174.67      138.50    131.36 o 
  17   5   5      642.02      724.70    214.60 o 
  19   5   5      408.57      388.50    201.59 o 
  21   5   5     1109.08     1150.95    253.99 o 
  23   5   5     2317.60     2496.19    333.13 o 
  25   5   5       47.88      135.95    184.27 o 
  27   5   5        1.93      -69.24    169.05 o 
  29   5   5      101.09      513.30    237.80 o 
  31   5   5      535.13      487.37    366.72 o 
  33   5   5      370.33      493.81    239.07 o 
  35   5   5      750.33      761.42    271.75 o 
 -38   6   5     1119.68     1212.99    281.81 o 
 -36   6   5      134.81      226.73    177.32 o 
 -34   6   5      118.45      407.64    220.07 o 
 -32   6   5       70.19       -9.32    230.55 o 
 -30   6   5       59.05       77.82     57.72 o 
 -28   6   5      148.01      362.73    324.06 o 
 -26   6   5      297.95      374.65    309.91 o 
 -24   6   5      496.81     3693.47    505.36 o 
 -20   6   5      999.29     1016.98    240.05 o 
 -18   6   5     1594.84     1646.20    254.30 o 
 -16   6   5      469.82      627.37    199.57 o 
 -14   6   5       17.56       84.81    215.15 o 
 -12   6   5      636.44      619.81    218.50 o 
 -10   6   5     5446.54     5523.10    420.35 o 
  -8   6   5     2702.00     2541.31    320.82 o 
  -6   6   5        2.19       15.28    166.79 o 
  -4   6   5      506.47      480.11    202.48 o 
  -2   6   5      694.69      473.35    322.57 o 
   0   6   5     1098.88     1124.04    242.33 o 
   2   6   5     1546.37     1751.16    286.94 o 
   4   6   5     1290.61     1455.41    267.16 o 
   6   6   5      401.79      485.45    201.32 o 
   8   6   5      585.24      458.02    182.93 o 
  10   6   5       39.13      -89.08    118.91 o 
  12   6   5       36.54      -16.41    116.19 o 
  14   6   5      463.07      532.10    371.80 o 
  16   6   5      203.48      351.44    172.69 o 
  18   6   5      932.77      679.08    236.91 o 
  20   6   5      614.66      544.80    236.96 o 
  22   6   5     1560.00     1405.95    301.96 o 
  24   6   5     1319.27     1382.67    295.62 o 
  26   6   5      119.24      450.43    224.93 o 
  28   6   5     2184.41     2455.53    380.71 o 
  30   6   5      161.45      139.22    218.18 o 
 -33   7   5      453.46      534.46    193.06 o 
 -31   7   5     1148.80     1329.17    242.29 o 
 -29   7   5        7.16      184.00    161.45 o 
 -27   7   5       37.93      151.42    180.36 o 
 -25   7   5      165.19      376.15    214.67 o 
 -23   7   5      284.47      172.83    308.61 o 
 -21   7   5      209.07       93.38    300.68 o 
 -19   7   5      339.87      138.23    301.05 o 
 -17   7   5     3328.74     3319.36    611.48 o 
 -15   7   5     1306.94     1345.59    266.36 o 
 -13   7   5       34.82      125.83    169.65 o 
 -11   7   5        7.93      -10.24    154.42 o 
  -9   7   5     2261.23     2143.37    376.83 o 
  -7   7   5      565.30      706.75    226.95 o 
  -5   7   5     2774.76     3130.26    383.06 o 
  -3   7   5     1134.93     1131.41    261.23 o 
  -1   7   5        2.28      123.36    173.63 o 
   1   7   5      625.74      971.16    250.83 o 
   3   7   5       12.78      306.51    176.55 o 
   5   7   5        0.70      -65.13    126.89 o 
   7   7   5        0.04      -79.96    129.89 o 
   9   7   5       27.14       -9.74    134.22 o 
  11   7   5        1.03       -8.76    228.99 o 
  13   7   5      102.75       93.77    165.26 o 
  15   7   5       76.34      262.21    155.09 o 
  17   7   5     2268.03     3409.81    751.12 o 
  19   7   5     1313.17      982.47    365.42 o 
  21   7   5      366.44      387.27    241.33 o 
  23   7   5      451.72      633.89    342.02 o 
  25   7   5       12.54       44.50    214.22 o 
 -24   8   5        0.58      -57.50    325.34 o 
 -22   8   5      174.56     1544.77    699.34 o 
 -20   8   5      215.04     -127.53    308.85 o 
 -18   8   5     2357.57     2609.83    584.66 o 
 -16   8   5     2284.70     2242.82    547.26 o 
 -14   8   5      123.60      105.75    253.52 o 
 -10   8   5      141.00      336.82    271.61 o 
  -8   8   5     3578.32     5860.05    593.70 o 
  -6   8   5      241.43      539.53    219.46 o 
  -4   8   5      898.78     1402.62    297.37 o 
  -2   8   5     4412.27     4506.31    433.53 o 
   0   8   5      618.97      767.85    257.95 o 
   2   8   5      214.22      662.26    335.99 o 
   4   8   5       73.45       55.01    147.73 o 
   6   8   5      362.54      526.83    221.14 o 
   8   8   5     1827.12     2244.22    616.41 o 
  10   8   5      502.51      518.88    229.63 o 
  12   8   5       36.37      112.05    263.50 o 
  14   8   5      104.10     -302.55    233.67 o 
  16   8   5      422.04      569.34    544.51 o 
  18   8   5       73.66      570.91    332.33 o 
 -13   9   5     2311.74     3000.99    552.79 o 
 -11   9   5       13.74      572.06    369.80 o 
  -9   9   5     4254.83     4269.64    545.94 o 
  -7   9   5        3.78      324.81    206.94 o 
  -5   9   5     1124.70     3698.18    494.37 o 
  -3   9   5        5.76      266.44    178.65 o 
  -1   9   5      464.85      527.26    174.89 o 
   1   9   5      864.64      799.55    207.25 o 
   3   9   5     2096.56     2727.30    312.00 o 
   5   9   5     1141.14     1249.61    289.63 o 
   7   9   5     1532.78     1834.44    730.32 o 
 -48   0   6      760.97     1110.53    205.72 o 
 -46   0   6     1333.67     1404.70    220.85 o 
 -44   0   6     1051.24     1044.26    202.71 o 
 -42   0   6      532.13      679.29    168.23 o 
 -40   0   6     1472.59     1494.10    210.69 o 
 -38   0   6       42.03      140.11    121.53 o 
 -36   0   6     6534.54     6261.25    269.40 o 
 -34   0   6      834.12      716.93    126.78 o 
 -32   0   6    10189.69    10249.21    319.15 o 
 -30   0   6    14454.18    13765.43    441.92 o 
 -28   0   6    19297.51    19422.65    425.85 o 
 -26   0   6    33390.96    32969.05    404.98 o 
 -24   0   6     2750.92     2750.56    127.62 o 
 -22   0   6     3894.95     3993.54    141.69 o 
 -20   0   6     3913.09     4468.22    142.20 o 
 -18   0   6     1828.73     1764.87     92.38 o 
 -16   0   6    11221.03    12425.90    361.58 o 
 -14   0   6      441.08      413.75     55.10 o 
 -12   0   6     3040.27     3306.10    106.66 o 
 -10   0   6      147.82      157.34     37.85 o 
  -8   0   6        0.64       22.65     26.63 o 
  -6   0   6     5779.06     6135.52    123.71 o 
  -4   0   6       12.38       45.21     26.75 o 
  -2   0   6     7345.56     7713.71    132.23 o 
   0   0   6     6658.36     7169.25    133.50 o 
   2   0   6     2423.46     2887.69    152.67 o 
   4   0   6     7202.33     7295.85    245.00 o 
   6   0   6     3459.35     3146.36    165.99 o 
   8   0   6     3841.01     3450.99    174.33 o 
  10   0   6     1639.28     1789.20    123.81 o 
  12   0   6     3111.06     3282.46    158.52 o 
  14   0   6     1517.40     1574.04    132.66 o 
  16   0   6     4103.67     4156.41    184.17 o 
  18   0   6    11273.96    11285.00    274.15 o 
  20   0   6     1338.32     1634.59    148.74 o 
  22   0   6     7490.29     7060.95    242.43 o 
  24   0   6     1276.52     1360.05    147.76 o 
  26   0   6     1329.34     1250.83    148.06 o 
  28   0   6      385.09      287.89    112.04 o 
  30   0   6      756.77      873.57    154.48 o 
  32   0   6     2655.32     2723.73    326.49 o 
  34   0   6        1.19      -49.32    123.83 o 
  36   0   6       88.53       14.41     85.07 o 
  38   0   6      446.17      474.25    121.66 o 
  40   0   6        9.32       34.63     93.13 o 
 -49   1   6     1348.75     1276.36    190.48 o 
 -47   1   6       16.74      125.87     93.65 o 
 -45   1   6       50.54      184.77     95.81 o 
 -43   1   6       83.61      125.55     93.28 o 
 -41   1   6      493.32      518.17    106.52 o 
 -39   1   6      639.21      757.07    125.08 o 
 -37   1   6      312.11      222.71     80.24 o 
 -35   1   6     1643.87     1576.17    111.98 o 
 -33   1   6     1763.51     1916.99    134.28 o 
 -31   1   6     8154.35     8469.44    178.44 o 
 -29   1   6     2401.30     2284.25    102.71 o 
 -27   1   6     1153.45     1223.94     84.87 o 
 -25   1   6      274.47      364.68     56.00 o 
 -23   1   6       21.84        5.16     37.51 o 
 -21   1   6     4531.47     4279.28    116.05 o 
 -19   1   6       33.48       24.17     47.27 o 
 -17   1   6     8533.72     8658.97    148.52 o 
 -15   1   6    12909.02    12569.64    146.20 o 
 -13   1   6     1747.62     1728.35     58.17 o 
 -11   1   6     1182.75     1423.98     46.82 o 
  -9   1   6        5.51       -1.36     28.99 o 
  -7   1   6     6077.03     6631.02     97.64 o 
  -5   1   6     5871.42     5478.09     89.57 o 
  -3   1   6    13475.11    13172.78    132.12 o 
  -1   1   6     4809.16     4995.01     90.98 o 
   1   1   6      724.30      641.33     41.34 o 
   3   1   6     6729.03     7192.87    192.03 o 
   5   1   6        9.12       40.21     30.57 o 
   7   1   6       99.09      107.14     50.89 o 
   9   1   6     3428.36     3461.49     86.14 o 
  11   1   6     2588.67     2836.25     79.74 o 
  13   1   6       69.51       81.64     51.72 o 
  15   1   6     2074.14     2100.92    102.39 o 
  17   1   6       11.34        7.54     56.80 o 
  19   1   6     5455.83     5762.17    152.47 o 
  21   1   6     4174.50     4275.65    143.20 o 
  23   1   6     1108.95     1097.22     77.02 o 
  25   1   6     3738.76     3672.45    109.05 o 
  27   1   6     5122.38     5119.48    125.94 o 
  29   1   6     1423.26     1475.15     89.38 o 
  31   1   6     1541.80     1549.00     93.11 o 
  33   1   6      903.33     1014.59     88.24 o 
  35   1   6      823.75      915.76     88.83 o 
  37   1   6      398.76      423.29     79.83 o 
  39   1   6       36.74      -12.76    100.72 o 
 -48   2   6      207.72      118.72     92.44 o 
 -46   2   6      678.56      693.27    117.71 o 
 -44   2   6      763.49      967.54    125.87 o 
 -42   2   6      593.00      449.24    171.69 o 
 -40   2   6        9.58        1.35     75.11 o 
 -38   2   6      979.31      730.35    117.44 o 
 -36   2   6     1031.52     1003.82    181.64 o 
 -34   2   6      274.67      144.90     71.33 o 
 -32   2   6      583.35      440.13     67.99 o 
 -30   2   6      144.61      202.84     53.41 o 
 -28   2   6     2642.56     2871.52    141.64 o 
 -26   2   6     5425.95     5468.23    136.96 o 
 -24   2   6    12055.12    11951.04    187.82 o 
 -22   2   6      404.19      403.28     53.78 o 
 -20   2   6     3180.64     3296.00    104.40 o 
 -18   2   6     1363.15     1395.22    105.26 o 
 -16   2   6     1796.50     1900.81     78.62 o 
 -14   2   6     1381.95     1507.52     62.20 o 
 -12   2   6       99.05       66.41     27.82 o 
 -10   2   6     2199.36     2281.94     69.32 o 
  -8   2   6      410.39      471.20     55.33 o 
  -6   2   6      998.64     1112.30     63.56 o 
  -4   2   6     2251.88     2337.36     76.52 o 
  -2   2   6     5754.79     5799.73    115.40 o 
   0   2   6     3406.68     3601.48     94.46 o 
   2   2   6     2065.04     2169.67     92.30 o 
   4   2   6     1054.19      995.39     77.25 o 
   6   2   6     1738.21     1824.42     90.60 o 
   8   2   6        1.04        6.72     44.15 o 
  10   2   6      802.38      856.21     54.03 o 
  12   2   6      657.48      624.52     67.54 o 
  14   2   6        4.31       48.95     51.93 o 
  16   2   6     1281.23     1376.78     91.50 o 
  18   2   6      117.46       74.69     61.94 o 
  20   2   6      198.53      251.06     70.42 o 
  22   2   6     6275.65     6146.60    159.82 o 
  24   2   6      166.51      103.24     72.42 o 
  26   2   6      100.54      168.60     77.43 o 
  28   2   6       22.94       42.14     83.67 o 
  30   2   6       17.69        5.19     79.07 o 
  32   2   6      156.56      101.28     86.49 o 
  34   2   6      369.52      456.15    134.85 o 
  36   2   6      199.38      307.83    235.58 o 
  38   2   6        3.81       16.82    258.94 o 
 -45   3   6      337.78      407.66     80.45 o 
 -43   3   6      927.29      892.31     98.29 o 
 -41   3   6      294.75      389.35     81.10 o 
 -39   3   6     2519.14     2591.38    130.91 o 
 -37   3   6     1865.69     1860.27    121.99 o 
 -35   3   6      743.56      562.54     82.97 o 
 -33   3   6     1760.19     1680.46    170.62 o 
 -31   3   6      797.43      690.95     85.54 o 
 -29   3   6     2878.04     2873.85    109.97 o 
 -27   3   6      981.76     1071.80     78.23 o 
 -25   3   6      621.39      588.33     64.72 o 
 -23   3   6     1893.06     1975.30    102.39 o 
 -21   3   6     2064.29     2113.00     86.79 o 
 -19   3   6     1115.22     1064.39     92.41 o 
 -17   3   6        0.12       15.63     34.73 o 
 -15   3   6        5.77       21.53     33.59 o 
 -13   3   6      111.12       89.61     35.59 o 
 -11   3   6        1.80      -56.00     37.02 o 
  -9   3   6     1255.02     1502.60    120.17 o 
  -7   3   6     8007.36     8087.07    142.25 o 
  -5   3   6     2766.14     3144.46     98.78 o 
  -3   3   6     3639.94     3770.48    106.00 o 
  -1   3   6     2682.97     2788.15     94.90 o 
   1   3   6    11466.30    10664.43    612.68 o 
   3   3   6      144.38      240.28     75.56 o 
   5   3   6     1656.72     1740.07     97.53 o 
   7   3   6     2061.30     2056.39    105.54 o 
   9   3   6      580.68      576.79     57.48 o 
  11   3   6        0.01       27.42     34.44 o 
  13   3   6      176.75      199.27     49.44 o 
  15   3   6     1509.23     1535.04     89.79 o 
  17   3   6      973.81      832.36     77.02 o 
  19   3   6      228.02      342.23     99.97 o 
  21   3   6     5374.15     5252.01    201.40 o 
  23   3   6       61.54       28.58     93.31 o 
  25   3   6     1554.20     1452.28    269.91 o 
  27   3   6       90.19      115.73    181.68 o 
  29   3   6      814.81      768.20    244.06 o 
  31   3   6      167.71       98.68    215.48 o 
  33   3   6      517.68      663.65    242.93 o 
  35   3   6       13.65       -6.73    201.99 o 
  37   3   6     1330.85     1178.17    291.07 o 
 -44   4   6     2028.87     2047.35    330.81 o 
 -42   4   6       26.22     -227.13    260.82 o 
 -40   4   6        4.48      365.87    285.05 o 
 -38   4   6      796.82     1076.66    351.13 o 
 -36   4   6      168.41     -371.53    237.50 o 
 -34   4   6       59.74     -359.63    208.57 o 
 -32   4   6     1017.70     1492.22    374.31 o 
 -30   4   6     1374.97     1327.16    375.86 o 
 -28   4   6      447.89      346.67    287.23 o 
 -26   4   6     2741.62     2552.25    203.60 o 
 -24   4   6      656.43      605.24    111.02 o 
 -22   4   6      794.66      795.47    127.19 o 
 -20   4   6      602.45      585.10    102.98 o 
 -18   4   6       66.46      195.98     75.99 o 
 -16   4   6      824.08      848.55    115.92 o 
 -14   4   6     1506.16     1593.61    145.62 o 
 -12   4   6     4553.46     4440.27    445.18 o 
 -10   4   6     3681.61     4008.15    367.57 o 
  -8   4   6      301.64      271.12     51.18 o 
  -6   4   6       12.85       16.92     30.51 o 
  -4   4   6       83.46      222.38    176.25 o 
  -2   4   6      230.87      188.39     59.18 o 
   0   4   6      290.39      379.95    184.25 o 
   2   4   6      795.52      572.61    512.90 o 
   4   4   6      158.56      182.46    168.10 o 
   6   4   6      255.46      117.52    163.47 o 
   8   4   6      646.28      616.52    192.89 o 
  10   4   6     1346.11     1659.65    294.69 o 
  12   4   6      137.16      228.28    141.66 o 
  14   4   6      213.05      293.17    147.39 o 
  16   4   6       21.16       76.11    133.69 o 
  18   4   6      111.56      205.97    140.00 o 
  20   4   6     1428.45     1507.68    266.17 o 
  22   4   6      294.12        2.62    174.40 o 
  24   4   6     3070.72     3283.58    379.18 o 
  26   4   6      115.29      -19.62    178.77 o 
  28   4   6      781.67      737.30    241.45 o 
  30   4   6       81.23      315.02    271.40 o 
  32   4   6       37.17      -10.68    191.91 o 
  34   4   6      311.59      515.07    285.82 o 
 -41   5   6       55.00      194.41    306.61 o 
 -39   5   6     5746.69     5196.04    630.92 o 
 -37   5   6     3016.24     4033.35    632.56 o 
 -35   5   6       19.60      994.52    341.82 o 
 -33   5   6      249.24      240.60    259.84 o 
 -31   5   6        3.47     -423.69    225.90 o 
 -29   5   6        9.20       27.41    225.64 o 
 -25   5   6      556.69      753.23    314.32 o 
 -23   5   6     1365.91     1334.01    404.69 o 
 -21   5   6      261.35      137.60    171.42 o 
 -19   5   6     6205.55     6055.73    259.55 o 
 -17   5   6     8022.98     7105.40    278.24 o 
 -15   5   6      331.17      556.39    214.41 o 
 -13   5   6     5439.81     5057.28    412.25 o 
 -11   5   6     3266.20     2983.40    330.47 o 
  -9   5   6     3319.30     3537.02    363.26 o 
  -7   5   6     3806.11     4001.16    381.32 o 
  -5   5   6     7440.90     6560.96    448.39 o 
  -3   5   6       58.71       32.08    160.93 o 
  -1   5   6     1293.84     1111.04    250.73 o 
   1   5   6     1336.54     1671.30    277.25 o 
   3   5   6       20.98      167.06    169.32 o 
   5   5   6      791.58      839.34    321.38 o 
   7   5   6        3.68       83.12    163.16 o 
   9   5   6      446.77      615.74    204.75 o 
  11   5   6      302.02      377.51    149.29 o 
  13   5   6     1598.57     1716.11    217.39 o 
  15   5   6      931.52      697.65    170.69 o 
  17   5   6     1109.66     1046.07    253.71 o 
  19   5   6       15.16      -95.99    173.96 o 
  21   5   6      189.89      122.22    199.32 o 
  23   5   6      475.04      589.56    233.39 o 
  25   5   6      291.41      385.07    235.40 o 
  27   5   6       36.40      -13.80    198.69 o 
  29   5   6     2035.03     2011.85    345.82 o 
  31   5   6      934.71     1322.34    315.95 o 
 -36   6   6      471.32      663.86    342.27 o 
 -34   6   6     2038.48     1708.55    449.08 o 
 -32   6   6     1701.55     1414.48    450.26 o 
 -30   6   6     1841.20     2388.18    475.54 o 
 -28   6   6     3192.73     6417.93    623.88 o 
 -26   6   6     2152.48     3345.17    619.90 o 
 -24   6   6     1508.56     1390.95    477.53 o 
 -22   6   6      124.66      707.68    348.39 o 
 -20   6   6        2.35      -50.28    264.63 o 
 -18   6   6      881.53      796.46    249.29 o 
 -16   6   6      233.78        9.33    175.04 o 
 -14   6   6     2865.98     2639.52    329.14 o 
 -12   6   6      938.34     1120.14    240.40 o 
 -10   6   6     9267.75     8768.46    755.49 o 
  -8   6   6      118.48      306.49    222.84 o 
  -6   6   6     4018.58     4051.30    561.17 o 
  -4   6   6      362.21      681.22    223.71 o 
  -2   6   6     1268.43     1410.64    273.25 o 
   0   6   6        6.36      -70.30    152.34 o 
   2   6   6      316.06      116.67    172.90 o 
   4   6   6     1332.99     1679.46    293.39 o 
   6   6   6    12916.67    11715.13    554.17 o 
   8   6   6    12461.02    12036.26    475.45 o 
  10   6   6      195.74      308.37    153.34 o 
  12   6   6      621.96      802.23    174.06 o 
  14   6   6        3.37      138.74    194.11 o 
  16   6   6      214.38      409.88    231.14 o 
  18   6   6      471.85      462.64    229.36 o 
  20   6   6      399.29      370.29    237.11 o 
  22   6   6     1052.37     1143.85    297.84 o 
  24   6   6     2055.28     2311.62    407.16 o 
  26   6   6     2400.48     2579.11    379.63 o 
  28   6   6      494.57      848.34    339.36 o 
 -31   7   6        0.68      808.77    303.72 o 
 -29   7   6      428.27      718.29    321.48 o 
 -23   7   6      149.99      421.16    326.24 o 
 -21   7   6      476.85      822.05    388.32 o 
 -19   7   6     3028.10     3331.88    691.34 o 
 -17   7   6     2321.73     2985.19    672.82 o 
 -15   7   6      962.21      798.14    367.35 o 
 -13   7   6      509.27      186.11    194.00 o 
 -11   7   6      486.51      418.42    226.06 o 
  -9   7   6      483.83      691.90    236.86 o 
  -7   7   6    11101.51    10833.09    571.33 o 
  -5   7   6      332.12      304.94    217.12 o 
  -3   7   6       44.77      209.32    197.00 o 
  -1   7   6     2007.36     2306.40    351.24 o 
   1   7   6     8543.47     8205.01    518.04 o 
   3   7   6     2967.93     3302.90    402.99 o 
   5   7   6     1326.71     1602.46    307.51 o 
   7   7   6        9.74      124.07    147.85 o 
   9   7   6     4194.87     3992.05    390.07 o 
  11   7   6     1076.16      763.33    235.00 o 
  13   7   6     1860.75     1986.20    680.67 o 
  15   7   6      755.09     1888.07    398.07 o 
  17   7   6      203.25      613.18    392.73 o 
  19   7   6      925.46     1220.79    986.22 o 
  21   7   6       10.30      -11.13    323.56 o 
  23   7   6      315.07      305.56    215.87 o 
 -24   8   6     1166.68     1476.40    500.91 o 
 -22   8   6      256.20      435.74    331.40 o 
 -20   8   6        9.98      -12.09    251.08 o 
 -18   8   6      935.39      798.86    440.06 o 
 -16   8   6      733.96      508.29    333.15 o 
 -14   8   6     1491.10     1533.98    499.68 o 
 -12   8   6       69.81       33.08    163.17 o 
 -10   8   6      534.22      690.73    213.05 o 
  -8   8   6      163.29      598.28    213.95 o 
  -6   8   6     2408.10     2681.39    566.72 o 
  -4   8   6       29.91      -99.74    401.88 o 
  -2   8   6       98.78      294.90    235.98 o 
   0   8   6        1.16      409.02    239.71 o 
   2   8   6      249.26      350.37    236.43 o 
   4   8   6       81.70      381.99    171.46 o 
   6   8   6     2333.33     2583.90    318.59 o 
   8   8   6     7768.52     7221.51    487.30 o 
  10   8   6      389.38      675.00    252.14 o 
  14   8   6      387.30      719.84    414.23 o 
 -47   1   7      261.89      451.68    113.07 o 
 -45   1   7        2.81      -10.51     84.36 o 
 -43   1   7      647.13      504.66    113.81 o 
 -41   1   7      339.95      585.24    172.04 o 
 -39   1   7        5.24       44.53     71.99 o 
 -37   1   7      369.90      181.46     79.84 o 
 -35   1   7       94.15       71.34     55.36 o 
 -33   1   7      206.30      202.84     57.45 o 
 -31   1   7     3507.39     3246.24    122.90 o 
 -29   1   7     4812.03     4825.58    209.13 o 
 -27   1   7     2398.54     2343.98    103.43 o 
 -25   1   7      558.66      620.10     59.66 o 
 -23   1   7        0.66       17.64     33.54 o 
 -21   1   7      527.27      512.64     51.03 o 
 -19   1   7      762.05      768.55     56.70 o 
 -17   1   7      317.05      383.66     43.11 o 
 -15   1   7      717.39      761.40     50.68 o 
 -13   1   7      228.72      147.93     30.07 o 
 -11   1   7        6.73       -1.26     17.89 o 
  -9   1   7     6813.57     7007.88    132.43 o 
  -7   1   7     3781.51     3951.22    103.05 o 
  -5   1   7     1226.25     1087.87     52.75 o 
  -3   1   7     3811.11     3990.41     82.55 o 
  -1   1   7       53.94       72.05     32.44 o 
   1   1   7     1314.00     1459.41     57.75 o 
   3   1   7     1952.27     2124.94     77.07 o 
   5   1   7     6706.29     6639.89    167.91 o 
   7   1   7     3322.69     3124.34    129.97 o 
   9   1   7     2614.84     2781.75    115.88 o 
  11   1   7      839.50     1037.72     85.41 o 
  13   1   7     1322.66     1449.97     96.28 o 
  15   1   7     5117.53     5128.93    147.61 o 
  17   1   7       55.62       63.53     65.78 o 
  19   1   7      136.49      179.83     70.20 o 
  21   1   7        4.86       54.62     64.68 o 
  23   1   7     2442.15     2338.58     94.81 o 
  25   1   7     1902.11     1915.58     92.28 o 
  27   1   7     1521.32     1397.90     91.12 o 
  29   1   7     1018.71     1093.58     97.32 o 
  31   1   7     1032.64      941.95    102.93 o 
  33   1   7      673.59      668.86     79.54 o 
  35   1   7       49.61       76.41     95.93 o 
  37   1   7      143.92       97.50    106.98 o 
 -46   2   7      805.39      760.32    206.16 o 
 -44   2   7      220.85      175.09     92.92 o 
 -42   2   7       64.89      131.30     78.50 o 
 -40   2   7     1772.04     1478.01    133.32 o 
 -38   2   7     2848.85     2742.87    220.75 o 
 -36   2   7     1429.65     1319.14    125.31 o 
 -34   2   7     5097.42     4876.93    182.14 o 
 -32   2   7      141.06      250.12     63.05 o 
 -30   2   7     2936.83     3033.07    119.38 o 
 -28   2   7      883.40      870.45     78.66 o 
 -26   2   7     4779.61     4495.42    142.53 o 
 -24   2   7      490.88      433.05     62.60 o 
 -22   2   7      687.81      681.49     69.94 o 
 -20   2   7       77.90       43.09     38.88 o 
 -18   2   7     4774.25     4804.21    125.84 o 
 -16   2   7     1136.27     1071.54     76.71 o 
 -14   2   7     4395.01     4295.26    131.93 o 
 -12   2   7     6614.87     6647.69    100.77 o 
 -10   2   7      622.78      613.57     56.50 o 
  -8   2   7      331.18      393.97     47.83 o 
  -6   2   7      288.98      361.86     52.80 o 
  -4   2   7     7481.24     7332.10    197.40 o 
  -2   2   7    18251.99    18717.23    228.76 o 
   0   2   7     3036.58     2835.95     93.67 o 
   2   2   7      173.48      129.78     38.88 o 
   4   2   7      864.67     1010.22     87.33 o 
   6   2   7      259.33      132.80     60.53 o 
   8   2   7      244.48      280.84     36.59 o 
  10   2   7      997.34      997.92     57.96 o 
  12   2   7      670.62      646.63     74.44 o 
  14   2   7     5831.45     5612.82    148.21 o 
  16   2   7      147.35       90.66     69.45 o 
  18   2   7        2.05      -38.27     65.20 o 
  20   2   7     4799.02     4645.45    160.33 o 
  22   2   7      296.52      324.55    104.18 o 
  24   2   7     5663.48     5432.60    175.53 o 
  26   2   7     8565.65     7689.70    352.68 o 
  28   2   7     1198.15      941.40    160.49 o 
  30   2   7     2681.09     2982.01    211.99 o 
  32   2   7     2811.80     2651.68    268.36 o 
  34   2   7      742.14      657.87    212.99 o 
  36   2   7     1423.48     1299.66    310.42 o 
 -45   3   7      637.42      744.13    258.11 o 
 -43   3   7       43.97       52.88     74.18 o 
 -41   3   7     1024.58      991.62    113.91 o 
 -39   3   7     2129.49     2190.02    134.34 o 
 -37   3   7       42.86       79.68     69.78 o 
 -35   3   7      291.78      218.31     76.26 o 
 -33   3   7     1336.89     1420.37    116.53 o 
 -31   3   7      463.46      384.78    110.48 o 
 -29   3   7      716.32      957.71     84.51 o 
 -27   3   7     3465.80     3453.64    116.19 o 
 -25   3   7      216.37      229.01     72.93 o 
 -23   3   7     1035.04      962.15     98.56 o 
 -21   3   7     1324.02     1235.85     98.28 o 
 -19   3   7     8738.42     8702.28    189.60 o 
 -17   3   7        0.33      -12.26     54.53 o 
 -15   3   7     2934.04     2872.96    228.52 o 
 -13   3   7     1297.07     1402.70    123.82 o 
 -11   3   7    16607.16    15379.21    447.97 o 
  -9   3   7     5862.39     5835.79    220.21 o 
  -7   3   7     2654.04     2576.98    190.43 o 
  -5   3   7     1999.40     1821.67    134.47 o 
  -3   3   7      458.13      342.26     91.97 o 
  -1   3   7     2516.61     2434.16    182.59 o 
   1   3   7    16352.13    15489.06    305.53 o 
   3   3   7      643.54      827.76    113.86 o 
   5   3   7     1897.25     1897.30    148.32 o 
   7   3   7     4554.14     4314.52    197.79 o 
   9   3   7     2081.61     1954.16    159.11 o 
  11   3   7     3906.45     4141.22    203.71 o 
  13   3   7     3005.86     3244.09    172.80 o 
  15   3   7     1467.73     1375.87    137.88 o 
  17   3   7      901.59      917.52    120.44 o 
  19   3   7      538.03      499.70    106.23 o 
  21   3   7     1995.63     2022.82    159.79 o 
  23   3   7     5268.99     5199.63    228.37 o 
  25   3   7     7572.09     7591.39    339.88 o 
  27   3   7     3410.22     3042.73    257.54 o 
  29   3   7       47.52       53.23    204.57 o 
  31   3   7      172.41      207.22    228.91 o 
  33   3   7       35.96       53.26    473.41 o 
 -42   4   7       31.30     1497.27    402.30 o 
 -40   4   7      432.15     -525.17    262.59 o 
 -38   4   7     1174.92      307.63    351.34 o 
 -36   4   7      956.92     1525.69    453.06 o 
 -34   4   7     2981.94     3508.68    604.91 o 
 -32   4   7      124.86      217.97    278.95 o 
 -30   4   7     1338.32     1428.11    403.06 o 
 -28   4   7     2993.06     3302.97    553.31 o 
 -26   4   7     8100.64     8104.85    719.94 o 
 -24   4   7     1887.59     1593.58    334.80 o 
 -22   4   7     5578.96     5035.83    236.38 o 
 -20   4   7     3367.28     2983.28    193.65 o 
 -18   4   7     2487.67     2197.09    177.46 o 
 -16   4   7     3712.31     3639.37    216.20 o 
 -14   4   7     1040.81     1204.62    389.79 o 
 -12   4   7     2005.84     1997.45    288.47 o 
 -10   4   7     1258.67     1459.47    268.17 o 
  -8   4   7       41.82      -85.70     54.06 o 
  -6   4   7      897.65      904.76     94.63 o 
  -4   4   7     3201.88     2793.42    139.91 o 
  -2   4   7    11136.69    11035.08    216.26 o 
   0   4   7     2410.18     2331.58    198.39 o 
   2   4   7     3018.07     3081.73    129.72 o 
   4   4   7      495.38      568.82     95.06 o 
   6   4   7      138.84      213.80     88.89 o 
   8   4   7      651.20      711.87    111.39 o 
  10   4   7      609.30      475.77     98.76 o 
  12   4   7       98.51      163.14     81.99 o 
  14   4   7     1994.10     2100.80    168.26 o 
  16   4   7     2852.22     2708.78    266.98 o 
  18   4   7     2227.19     2259.62    255.14 o 
  20   4   7     1412.31     1316.68    268.72 o 
  22   4   7      583.74      639.52    236.90 o 
  24   4   7      823.43      910.09    314.45 o 
  26   4   7     1436.18     1333.82    295.93 o 
  28   4   7       14.93      147.33    208.80 o 
  30   4   7      288.11      557.36    256.51 o 
  32   4   7     1182.42     1322.86    452.83 o 
 -39   5   7      100.78     1139.83    380.98 o 
 -37   5   7       63.09     -435.91    230.83 o 
 -35   5   7     6358.18     6491.19    693.59 o 
 -33   5   7     4096.78     5832.67    680.94 o 
 -31   5   7        2.33       43.06    290.27 o 
 -29   5   7      249.33      533.81    315.50 o 
 -27   5   7     1774.08     1861.58    425.56 o 
 -25   5   7     6920.89     6396.41    698.08 o 
 -23   5   7      961.71      924.75    355.79 o 
 -21   5   7     2474.16     2242.58    292.46 o 
 -19   5   7       46.42      -66.75    163.44 o 
 -17   5   7        0.25      -59.82    170.50 o 
 -15   5   7       50.33      -15.12    174.15 o 
 -13   5   7     3539.06     3332.48    362.17 o 
 -11   5   7     1029.44      925.99    238.67 o 
  -9   5   7     2268.54     2222.70    404.29 o 
  -7   5   7     2742.75     2953.92    532.16 o 
  -5   5   7     6309.28     5387.96    423.51 o 
  -3   5   7     1910.27     2176.21    318.41 o 
  -1   5   7     9259.22     9064.06    506.78 o 
   1   5   7     2226.55     2304.29    322.58 o 
   3   5   7       17.11     -114.23    153.60 o 
   5   5   7       38.51      127.33    159.77 o 
   7   5   7     2137.72     2391.17    320.22 o 
   9   5   7     1657.49     1580.74    273.49 o 
  11   5   7       65.75      231.50    132.42 o 
  13   5   7      183.15      196.79    146.23 o 
  15   5   7      578.49      515.55    171.16 o 
  17   5   7      165.44      322.12    214.23 o 
  19   5   7       39.33      239.63    263.89 o 
  21   5   7      397.44      597.92    266.63 o 
  23   5   7      412.41      386.95    227.32 o 
  25   5   7        7.45      -12.60    209.21 o 
  27   5   7      232.71      689.44    269.28 o 
  29   5   7       35.12        6.53    222.69 o 
 -34   6   7       43.94      -63.56    241.07 o 
 -30   6   7      248.08     -519.01    274.71 o 
 -28   6   7      944.18     1159.16    437.85 o 
 -26   6   7      650.97      989.94    400.25 o 
 -24   6   7      381.78     1569.57    456.66 o 
 -22   6   7       87.35     -294.58    241.92 o 
 -20   6   7      859.36      910.40    405.99 o 
 -18   6   7       15.30      222.61    204.67 o 
 -16   6   7      160.94      374.99    224.57 o 
 -14   6   7      272.28      192.86    180.50 o 
 -12   6   7      628.87      626.68    211.27 o 
 -10   6   7      594.67      712.05    226.90 o 
  -8   6   7       53.83      233.02    303.04 o 
  -6   6   7      128.64      120.74    180.05 o 
  -4   6   7      147.95       99.04    182.94 o 
  -2   6   7      313.84      339.94    209.88 o 
   0   6   7      775.17      742.44    242.75 o 
   2   6   7     1144.60      977.44    265.55 o 
   4   6   7     2586.18     2289.62    443.60 o 
   6   6   7       49.04      233.09    113.85 o 
   8   6   7       94.23     -232.86    168.96 o 
  10   6   7      232.30      212.36    150.66 o 
  12   6   7       10.40      168.38    207.61 o 
  14   6   7      821.23     4210.42    510.03 o 
  16   6   7      774.68     1115.19    302.39 o 
  18   6   7      206.29      287.08    218.07 o 
  20   6   7      540.71      724.71    254.07 o 
  22   6   7     1050.77      857.73    281.23 o 
  24   6   7        4.49      102.37    217.61 o 
 -29   7   7      357.17     1777.60    448.60 o 
 -27   7   7     1556.10     5883.85    627.49 o 
 -25   7   7     1671.51     3700.71    705.61 o 
 -23   7   7      316.19      270.71    450.74 o 
 -21   7   7      168.45       64.71    390.80 o 
 -19   7   7       49.02      546.39    457.81 o 
 -17   7   7     1721.01     2337.85    603.49 o 
 -15   7   7        7.24      348.13    220.68 o 
 -13   7   7      276.60      181.22    217.08 o 
 -11   7   7       75.25      454.25    386.03 o 
  -9   7   7       69.20      270.58    349.32 o 
  -7   7   7     2023.28     2150.98    341.38 o 
  -5   7   7     1108.60     1351.91    291.74 o 
  -3   7   7     1693.34     1926.29    342.83 o 
  -1   7   7      691.48      846.19    287.35 o 
   1   7   7      124.78      493.19    242.72 o 
   3   7   7      694.63      929.56    276.43 o 
   5   7   7      168.21       38.62    218.39 o 
   7   7   7      112.85        6.29    147.97 o 
   9   7   7      845.20     1107.67    264.68 o 
  11   7   7      862.99     1618.01    488.64 o 
  13   7   7      765.30     2043.63    459.54 o 
  15   7   7      241.10      962.72    714.24 o 
  17   7   7      609.74     3507.05    421.20 o 
  19   7   7      312.27      192.18    217.80 o 
 -20   8   7      237.60       74.67    266.75 o 
 -18   8   7       56.52      487.83    325.83 o 
 -16   8   7      663.59      650.80    376.43 o 
 -14   8   7     2851.07     3794.97    726.23 o 
 -12   8   7     2725.55     3324.69    431.88 o 
 -10   8   7     4482.01     3968.53    766.43 o 
  -8   8   7       15.96      691.04    677.72 o 
  -6   8   7      262.72      578.58    240.40 o 
  -4   8   7      166.52      738.99    251.30 o 
  -2   8   7     7328.63     7142.98    533.09 o 
   0   8   7     1214.01     1938.33    361.71 o 
   2   8   7      221.28      454.74    293.99 o 
   4   8   7        0.50      -70.12    201.40 o 
   6   8   7     1801.79     2063.32    343.38 o 
   8   8   7      361.86      579.37    370.30 o 
 -46   0   8     1001.77      784.67    195.38 o 
 -44   0   8      152.02      393.63    150.33 o 
 -42   0   8     1196.90     1531.48    228.02 o 
 -40   0   8     1845.38     1567.43    219.53 o 
 -38   0   8     1181.87     1459.35    240.60 o 
 -36   0   8     7615.00     7374.85    322.68 o 
 -34   0   8     2124.71     2118.40    279.55 o 
 -32   0   8      310.11      197.32     70.34 o 
 -30   0   8        6.04      -29.64     80.25 o 
 -28   0   8     1629.83     1581.01    125.61 o 
 -26   0   8      117.43      141.61     58.64 o 
 -24   0   8     6976.06     7301.97    201.06 o 
 -22   0   8     2726.45     2737.68    137.86 o 
 -20   0   8    22072.48    21777.22    643.77 o 
 -18   0   8      423.97      420.65     68.21 o 
 -16   0   8     3119.77     3420.12    125.57 o 
 -14   0   8       21.39       61.80     46.60 o 
 -12   0   8      579.40      681.43    117.64 o 
  -8   0   8     5757.38     6073.06    255.35 o 
  -6   0   8     1145.67     1395.33    147.38 o 
  -4   0   8     1355.79     1183.06    109.88 o 
  -2   0   8     9156.05     8561.53    156.04 o 
   0   0   8     8486.21     7972.79    154.03 o 
   2   0   8     1847.43     1887.26    161.94 o 
   4   0   8     5562.65     5733.04    244.15 o 
   6   0   8       33.34      -18.47    107.05 o 
   8   0   8     5721.86     5544.68    526.73 o 
  10   0   8     5242.85     5020.33    241.91 o 
  12   0   8      604.06      705.27    125.71 o 
  14   0   8        2.22       18.95     88.08 o 
  16   0   8       21.32       39.81    140.92 o 
  18   0   8     7076.33     6983.52    250.16 o 
  20   0   8     3975.48     3707.21    202.65 o 
  22   0   8      534.86      493.50    124.18 o 
  24   0   8     1408.67     1466.56    167.97 o 
  26   0   8     1952.80     1645.13    177.54 o 
  28   0   8       17.74      101.00    117.90 o 
  30   0   8     1977.01     2000.94    451.82 o 
  32   0   8     1171.80     1197.91    229.12 o 
  34   0   8     4710.90     4756.70    201.97 o 
 -45   1   8     2485.39     2198.33    213.91 o 
 -43   1   8     2724.86     2887.23    196.89 o 
 -41   1   8      223.38      259.75     99.03 o 
 -39   1   8      436.51      472.08    180.33 o 
 -37   1   8      611.13      581.09    102.06 o 
 -35   1   8      419.63      370.60     71.51 o 
 -33   1   8     2620.80     2597.98    108.64 o 
 -31   1   8     2971.16     2758.82    159.83 o 
 -29   1   8     1342.97     1375.14    148.17 o 
 -27   1   8      747.27      754.92     65.54 o 
 -25   1   8      979.00      983.84     70.93 o 
 -23   1   8     6750.00     6665.31    135.41 o 
 -21   1   8     9824.04    10074.61    183.57 o 
 -19   1   8      627.73      652.98     55.23 o 
 -17   1   8    11286.88    11257.60    155.22 o 
 -15   1   8     2201.20     2207.77     78.82 o 
 -13   1   8     2871.72     2927.07     93.30 o 
 -11   1   8     3252.27     3113.34    107.30 o 
  -9   1   8     5589.31     5562.11    127.19 o 
  -7   1   8     1776.18     1741.14     88.62 o 
  -5   1   8      381.97      374.09     49.47 o 
  -3   1   8      637.39      773.68     62.87 o 
  -1   1   8       62.96       84.32     38.91 o 
   1   1   8       97.83      144.10     39.55 o 
   3   1   8     2393.20     2367.33     92.63 o 
   5   1   8     3530.51     3314.80    139.65 o 
   7   1   8      345.82      300.05     76.89 o 
   9   1   8      378.98      425.60     83.96 o 
  11   1   8     4407.33     4469.98    152.70 o 
  13   1   8      171.51      117.48     65.82 o 
  15   1   8      785.12      867.40     89.18 o 
  17   1   8       46.53       33.84     63.58 o 
  19   1   8     6929.02     6906.41    177.79 o 
  21   1   8       80.83      197.60     81.65 o 
  23   1   8      430.46      430.98     63.92 o 
  25   1   8     3195.13     2858.47    188.96 o 
  27   1   8       47.03       41.82     80.04 o 
  29   1   8      342.78      282.34    101.54 o 
  31   1   8      633.20      725.74    121.43 o 
  33   1   8     1071.66     1006.71    169.07 o 
 -44   2   8      334.72      191.21     98.87 o 
 -42   2   8     1409.25     1597.99    156.43 o 
 -40   2   8      325.91      336.73    148.86 o 
 -38   2   8     1843.29     1777.70    341.46 o 
 -36   2   8     3597.05     3709.53    234.19 o 
 -34   2   8      286.76      184.27     78.79 o 
 -32   2   8      964.70      768.77    152.16 o 
 -30   2   8     1973.77     1822.73    111.36 o 
 -28   2   8     1110.87     1054.81     88.27 o 
 -26   2   8       10.27      -10.63     43.24 o 
 -24   2   8      204.09      130.88     53.01 o 
 -22   2   8       36.88       20.71     44.03 o 
 -20   2   8      295.07      253.12     55.55 o 
 -18   2   8     7578.52     7683.07    167.15 o 
 -16   2   8       43.60      126.21     46.09 o 
 -14   2   8     1680.92     1676.74    150.39 o 
 -12   2   8     2552.99     2374.01     94.97 o 
 -10   2   8      403.12      381.54     56.17 o 
  -8   2   8      332.18      304.24     50.17 o 
  -6   2   8       13.74       -5.08     40.61 o 
  -4   2   8       59.78       71.69     31.09 o 
  -2   2   8      410.91      455.60     55.01 o 
   0   2   8       67.86      150.54     74.69 o 
   2   2   8      159.78      159.76     56.42 o 
   4   2   8       68.88        4.96     38.94 o 
   6   2   8      329.65      441.45     81.37 o 
   8   2   8     3276.43     3003.13    133.74 o 
  10   2   8     5166.81     5105.92    171.15 o 
  12   2   8     1170.44     1240.55    106.74 o 
  14   2   8     1830.79     1990.39    135.35 o 
  16   2   8      623.05      687.85    118.78 o 
  18   2   8       71.34      116.01     97.69 o 
  20   2   8        1.26      -46.40     89.15 o 
  22   2   8      223.88      219.79    108.23 o 
  24   2   8     1915.71     1543.16    163.57 o 
  26   2   8      149.95       13.31    113.61 o 
  28   2   8      202.44      216.51    162.16 o 
  30   2   8      937.46     1046.75    168.89 o 
  32   2   8      781.92      508.04    149.58 o 
 -43   3   8      126.70      304.52    134.06 o 
 -41   3   8       49.03      102.54     99.22 o 
 -39   3   8      369.01      408.48     91.99 o 
 -37   3   8      362.21      401.52    109.33 o 
 -35   3   8      672.78      659.26     99.84 o 
 -33   3   8     1489.83     1295.28    120.36 o 
 -31   3   8      248.58      364.12    157.09 o 
 -29   3   8      757.21      648.10    108.99 o 
 -27   3   8      376.24      364.04     75.92 o 
 -25   3   8      199.22      185.26     67.21 o 
 -23   3   8     2909.15     2967.25    133.22 o 
 -21   3   8     1149.15     1261.64    107.79 o 
 -19   3   8      561.41      595.89     81.09 o 
 -17   3   8     4596.62     4503.26    154.12 o 
 -15   3   8       64.20      125.26     85.27 o 
 -13   3   8      505.51      368.07     98.48 o 
 -11   3   8     2694.36     2615.50    233.08 o 
  -9   3   8       42.85       43.28     88.63 o 
  -7   3   8      144.00      237.37     95.84 o 
  -5   3   8     1108.32     1225.45    134.60 o 
  -3   3   8     2746.35     2729.64    276.13 o 
  -1   3   8     5850.33     6368.50    224.19 o 
   1   3   8     1516.67     1643.70    153.22 o 
   3   3   8      256.09      193.49     95.50 o 
   5   3   8     2009.30     1830.70    197.86 o 
   7   3   8     9875.88     9506.46    277.13 o 
   9   3   8     2212.53     2173.47    168.75 o 
  11   3   8     4832.44     4541.21    216.52 o 
  13   3   8      244.87      285.01     98.68 o 
  15   3   8       88.67      161.29     94.29 o 
  17   3   8      549.50      589.72    117.75 o 
  19   3   8      458.26      419.56    116.16 o 
  21   3   8      128.29       96.78    100.04 o 
  23   3   8      223.57      296.30    121.27 o 
  25   3   8        0.28      -85.79    105.71 o 
  27   3   8     1254.67     1127.17    165.99 o 
  29   3   8      214.95       76.76    121.13 o 
  31   3   8        0.53     -180.55    216.44 o 
 -40   4   8      684.42      450.40    400.72 o 
 -38   4   8      844.80     2059.86    517.43 o 
 -36   4   8      776.98     2204.10    482.44 o 
 -34   4   8     2324.29     2558.98    575.62 o 
 -32   4   8      157.16      174.71    273.25 o 
 -30   4   8      778.02     1101.76    413.08 o 
 -28   4   8      174.57       78.21    270.14 o 
 -26   4   8       53.89      -49.79    156.59 o 
 -24   4   8      335.54      249.86    149.91 o 
 -22   4   8      481.80      414.40     80.03 o 
 -20   4   8     4617.47     4555.58    134.02 o 
 -18   4   8       66.36      108.39     85.47 o 
 -16   4   8     1171.02     1143.92    114.43 o 
 -14   4   8     9474.67     9053.70    210.81 o 
 -12   4   8      349.97      311.23     83.36 o 
 -10   4   8      483.63      593.22    159.97 o 
  -8   4   8      362.21      451.10    130.86 o 
  -6   4   8      877.07      915.60    108.82 o 
  -4   4   8     4986.43     4877.59    226.57 o 
  -2   4   8     3876.02     3725.46    337.09 o 
   0   4   8     2036.92     1891.75    395.30 o 
   2   4   8        3.07        1.33     79.72 o 
   4   4   8     3410.43     3086.42    248.32 o 
   6   4   8      192.22      438.47    533.89 o 
   8   4   8      236.89      237.22    145.88 o 
  10   4   8        6.26        1.18     87.51 o 
  12   4   8        4.65       90.13     80.81 o 
  14   4   8      328.16      441.69    102.34 o 
  16   4   8      389.32      385.67    104.47 o 
  18   4   8        9.90       83.42     97.14 o 
  20   4   8      608.15      615.11    239.28 o 
  22   4   8       22.97       93.83    215.99 o 
  24   4   8      416.48      553.67    248.20 o 
  26   4   8        1.66      141.54    203.34 o 
  28   4   8      260.00      330.13    228.01 o 
 -37   5   8      274.82      297.35    363.26 o 
 -35   5   8       15.48      723.71    376.09 o 
 -33   5   8       46.87      163.23    312.85 o 
 -31   5   8       70.24     -393.78    265.79 o 
 -29   5   8     1431.05      279.24    184.37 o 
 -27   5   8      827.13     1306.31    448.60 o 
 -25   5   8     1088.94     1266.06    406.91 o 
 -23   5   8       26.52     -100.13    271.65 o 
 -21   5   8     1454.59     1100.39    283.43 o 
 -19   5   8       58.75     -223.08    164.12 o 
 -17   5   8      482.76      953.69    259.91 o 
 -15   5   8      115.42       -7.02    158.54 o 
 -13   5   8     2778.88     2447.14    444.67 o 
 -11   5   8     2351.62     2670.76    357.45 o 
  -9   5   8        8.85       45.62    188.89 o 
  -7   5   8     8200.74     7796.89    506.76 o 
  -5   5   8      189.15      361.23    270.17 o 
  -3   5   8     4700.32     5786.71    796.55 o 
  -1   5   8       81.62      194.58    200.58 o 
   1   5   8        7.05      -52.30    189.60 o 
   3   5   8     1971.24     1970.42    462.34 o 
   5   5   8      320.57      151.64    197.00 o 
   7   5   8      955.13      673.91    235.21 o 
   9   5   8      584.52      300.83    369.00 o 
  11   5   8     2284.67     2100.57    264.81 o 
  13   5   8      317.83      455.76    178.34 o 
  15   5   8     1573.67     1717.28    249.04 o 
  17   5   8     1244.25     1260.18    329.36 o 
  19   5   8        2.96     -130.99    153.62 o 
  21   5   8        5.72       64.19    180.49 o 
  23   5   8      949.26     1168.54    455.39 o 
  25   5   8      144.45       81.94    207.85 o 
 -32   6   8      448.05     1072.48    273.47 o 
 -28   6   8      273.78     1606.33    415.60 o 
 -26   6   8       64.82     -400.83    300.96 o 
 -24   6   8     2733.75     4079.78    723.11 o 
 -22   6   8     4231.55     4818.69    655.36 o 
 -20   6   8      242.34      628.33    410.96 o 
 -16   6   8     2030.08     1890.63    659.21 o 
 -14   6   8     1036.91     1394.85    297.35 o 
 -12   6   8       89.55      169.86    192.78 o 
 -10   6   8      599.05      504.60    234.25 o 
  -8   6   8      282.54      291.40    217.02 o 
  -6   6   8      130.04      246.96    376.38 o 
  -4   6   8     3636.93     4269.56    467.84 o 
  -2   6   8     7919.11     7440.44    511.44 o 
   0   6   8      472.76      854.11    269.20 o 
   2   6   8        1.27      795.96    748.03 o 
   4   6   8      357.75      339.64    230.61 o 
   6   6   8      546.75      258.15    311.46 o 
   8   6   8       24.10      136.02    211.27 o 
  10   6   8      596.38      851.70    195.01 o 
  12   6   8     6544.27     5938.76    356.16 o 
  14   6   8     2738.79     2911.10    374.43 o 
  16   6   8      974.37      885.31    310.40 o 
  18   6   8      455.19      525.50    233.91 o 
  20   6   8      208.60      528.59    382.16 o 
 -25   7   8      642.41     1929.25    587.83 o 
 -23   7   8       38.66     -285.92    415.26 o 
 -21   7   8       83.00       -4.10    413.16 o 
 -19   7   8       19.57      -87.60    395.31 o 
 -17   7   8     1716.37     2391.35    627.49 o 
 -15   7   8     2797.02     3252.08    415.96 o 
 -13   7   8     2274.87     3042.84    406.22 o 
 -11   7   8     1645.30     1699.72    334.40 o 
  -9   7   8     3003.65     4530.01    998.34 o 
  -7   7   8     1274.44     1516.21    316.70 o 
  -5   7   8      108.55      198.20    568.79 o 
  -3   7   8      491.84      829.15    291.47 o 
  -1   7   8      180.91       67.39    230.41 o 
   1   7   8      961.36     1341.08    307.96 o 
   3   7   8      168.53      503.07    243.56 o 
   5   7   8      278.01      176.89    251.12 o 
   7   7   8      514.80      390.44    276.97 o 
   9   7   8     1027.32     1338.90    500.91 o 
  11   7   8     8921.90     8129.99    905.97 o 
  13   7   8     1422.96     2051.83    700.97 o 
  -8   8   8       85.11      149.14    346.35 o 
  -6   8   8      306.07      273.05    347.98 o 
  -4   8   8     1380.91     1232.40    350.49 o 
 -43   1   9       53.90       57.07     88.68 o 
 -41   1   9       72.17      222.48    198.97 o 
 -39   1   9       31.27       95.67     82.26 o 
 -37   1   9      698.03      658.75    160.69 o 
 -35   1   9     2651.87     2599.96    220.97 o 
 -33   1   9       14.88       55.40     57.28 o 
 -31   1   9     1327.68     1285.66    102.58 o 
 -29   1   9      205.68      210.50     61.37 o 
 -27   1   9     1111.98      912.05    120.80 o 
 -25   1   9       18.22       99.58     56.85 o 
 -23   1   9     1987.41     1887.64    112.59 o 
 -21   1   9        0.86        8.82     47.93 o 
 -19   1   9      475.92      522.33     66.37 o 
 -17   1   9      195.57      152.86     81.83 o 
 -15   1   9    10384.93     9986.97    238.81 o 
 -13   1   9       71.23       50.14     65.46 o 
 -11   1   9       46.37      138.90     64.05 o 
  -9   1   9       35.21       -7.44     59.58 o 
  -7   1   9       51.52      157.26     65.64 o 
  -5   1   9      143.33      192.70     69.40 o 
  -3   1   9     1048.55     1031.44    105.55 o 
  -1   1   9      498.34      657.17     92.84 o 
   1   1   9     2318.95     2227.48    134.43 o 
   3   1   9    13456.09    12618.82    411.58 o 
   5   1   9     1876.46     1769.80    130.79 o 
   7   1   9     1479.99     1479.73    125.74 o 
   9   1   9      176.82      238.20     83.24 o 
  11   1   9       70.60       68.65     62.61 o 
  13   1   9     2650.36     2533.27    123.91 o 
  15   1   9       11.44      150.37     75.23 o 
  17   1   9     1422.10     1403.40    123.93 o 
  19   1   9      964.79     1181.25    118.16 o 
  21   1   9     1166.74      796.30    109.83 o 
  23   1   9       74.57       75.34     83.78 o 
  25   1   9      314.35      159.75    121.36 o 
  27   1   9       14.58       13.54     86.91 o 
  29   1   9      491.89      324.11    106.03 o 
 -42   2   9      358.96      273.96    144.68 o 
 -40   2   9      297.37      150.02     83.13 o 
 -38   2   9     2169.22     2092.05    352.54 o 
 -36   2   9      186.55      242.49    131.09 o 
 -34   2   9      165.18      196.13     84.31 o 
 -32   2   9     1490.95     1489.40    128.50 o 
 -30   2   9     4423.58     4376.08    148.27 o 
 -28   2   9     2023.96     1986.61    119.45 o 
 -26   2   9     3817.27     3769.98    162.73 o 
 -24   2   9     1027.34     1048.52     88.11 o 
 -22   2   9     1677.70     1724.78    106.73 o 
 -20   2   9      122.89      117.56     50.47 o 
 -18   2   9     1014.88      957.58     83.66 o 
 -16   2   9     4474.04     4315.63    178.26 o 
 -14   2   9       38.16      -43.07    108.19 o 
 -12   2   9      917.51      851.74    131.13 o 
 -10   2   9      479.18      407.66     78.68 o 
  -8   2   9     4223.66     4249.94    156.69 o 
  -6   2   9     2555.81     2468.73    277.65 o 
  -4   2   9      710.75      779.01     93.98 o 
  -2   2   9      900.95      917.87    100.92 o 
   0   2   9      452.37      492.86     86.60 o 
   2   2   9     4523.35     4353.46    163.82 o 
   4   2   9       16.32       44.48     68.11 o 
   6   2   9        4.52      -13.18     64.21 o 
   8   2   9     7258.04     7074.02    293.54 o 
  10   2   9     5174.73     5458.68    246.30 o 
  12   2   9      271.64      305.85    107.22 o 
  14   2   9      169.88       12.33     89.83 o 
  16   2   9      779.68      777.16    128.63 o 
  18   2   9      179.99      164.89    107.02 o 
  20   2   9       37.86      -20.54    100.95 o 
  22   2   9       61.86       17.34    102.25 o 
  24   2   9       39.94     -143.01    101.40 o 
  26   2   9      131.86      167.52    121.11 o 
  28   2   9     2734.01     2574.23    254.40 o 
 -39   3   9       46.57      109.79     80.70 o 
 -37   3   9      786.56      819.94    142.03 o 
 -35   3   9     1953.96     2133.06    265.89 o 
 -33   3   9     2652.78     3091.33    296.13 o 
 -31   3   9     2081.89     2462.12    501.56 o 
 -29   3   9      555.06      465.92    244.81 o 
 -27   3   9      413.23      356.53    101.97 o 
 -25   3   9     1058.38     1165.22    110.69 o 
 -23   3   9      913.16      836.97    107.51 o 
 -21   3   9     1862.95     1598.17    121.67 o 
 -19   3   9      987.26     1119.38    119.11 o 
 -17   3   9     2127.97     2186.36    407.13 o 
 -15   3   9     5726.93     5610.40    219.44 o 
 -13   3   9     9462.74     8734.70    263.09 o 
 -11   3   9       50.25      -36.61     81.96 o 
  -9   3   9     1151.74     1224.73    139.52 o 
  -7   3   9        9.20      -24.64     91.45 o 
  -5   3   9     4391.18     4224.94    513.46 o 
  -3   3   9     6709.52     6191.92    252.74 o 
  -1   3   9     2132.49     2156.07    176.77 o 
   1   3   9    10577.59    10621.68    296.55 o 
   3   3   9    13815.74    13390.11    483.46 o 
   5   3   9      744.13      773.25    132.53 o 
   7   3   9      974.06     1087.68    148.07 o 
   9   3   9      273.56      151.28    103.88 o 
  11   3   9      166.44       79.44    103.19 o 
  13   3   9      164.94       47.04     97.19 o 
  15   3   9      258.39      191.57    105.54 o 
  17   3   9     4040.66     3854.73    205.52 o 
  19   3   9      184.83      197.01    109.42 o 
  21   3   9     1336.55     1420.85    164.97 o 
  23   3   9      299.85      179.29    120.42 o 
  25   3   9       53.69       63.14    117.24 o 
  27   3   9        7.64      -49.24    157.46 o 
 -38   4   9       11.52       63.05    324.13 o 
 -36   4   9        0.76     -155.84    283.43 o 
 -34   4   9        1.94        5.35    323.47 o 
 -32   4   9       94.35       56.18    291.96 o 
 -30   4   9       92.21      119.98     93.76 o 
 -28   4   9      261.48      341.34     88.79 o 
 -26   4   9     2241.18     2092.71    328.05 o 
 -24   4   9    11956.77    11745.19    286.90 o 
 -22   4   9     6697.88     6920.92    204.95 o 
 -20   4   9     1035.71     1159.12    119.03 o 
 -18   4   9      188.06      133.33     77.18 o 
 -16   4   9      242.97      179.38     82.87 o 
 -14   4   9       67.09      -66.97    145.62 o 
 -12   4   9     1804.26     1750.40    136.22 o 
 -10   4   9      740.22      800.01    109.46 o 
  -8   4   9       17.66       60.23     86.78 o 
  -6   4   9       34.52      127.41    163.79 o 
  -4   4   9        0.65       54.75     83.24 o 
  -2   4   9       20.38      100.21     84.86 o 
   0   4   9     1443.60     1480.57    156.07 o 
   2   4   9      442.14      482.41    111.16 o 
   4   4   9       11.96       76.70     93.41 o 
   6   4   9      322.36      274.27    104.90 o 
   8   4   9        3.40      166.60    100.76 o 
  10   4   9     7674.53     7468.08    254.18 o 
  12   4   9      310.44      299.94    101.16 o 
  14   4   9      572.22      471.87    114.99 o 
  16   4   9     1214.39     1303.97    146.85 o 
  18   4   9      149.60      109.21    114.51 o 
  20   4   9      124.89      134.45    134.94 o 
  22   4   9      670.07      668.77    266.67 o 
  24   4   9     2106.97     2670.76    380.70 o 
 -33   5   9     1143.01     2415.18    589.88 o 
 -31   5   9       21.73     -294.89    304.72 o 
 -29   5   9      363.13      349.88    149.24 o 
 -27   5   9      904.83     1426.35    441.23 o 
 -25   5   9        0.04      301.64    299.27 o 
 -23   5   9     1400.88      795.89    298.91 o 
 -21   5   9     1330.39     1404.42    279.05 o 
 -19   5   9     2039.70     1660.44    698.41 o 
 -17   5   9     2894.63     2524.27    440.30 o 
 -15   5   9      932.85     1125.57    465.39 o 
 -13   5   9        2.55     -197.41    216.45 o 
 -11   5   9     1006.08     1163.84    286.47 o 
  -9   5   9        0.08      -92.77    194.17 o 
  -7   5   9      224.70       56.55    215.51 o 
  -5   5   9      122.16      157.42    304.67 o 
  -3   5   9     1264.63     1151.94    308.81 o 
  -1   5   9     4639.28     4910.13    465.01 o 
   1   5   9     9372.90     8374.75    536.05 o 
   3   5   9     4982.07     4507.60    477.66 o 
   5   5   9      559.88      309.33    255.09 o 
   7   5   9      153.60      220.02    228.56 o 
   9   5   9     1482.17     1523.68    456.76 o 
  11   5   9       39.48      353.48    340.28 o 
  13   5   9     2171.70     2347.34    287.65 o 
  15   5   9      207.16      101.20    184.46 o 
  17   5   9     1163.61     1690.83    330.94 o 
  19   5   9      494.79      598.47    250.16 o 
 -28   6   9        1.97      537.92    375.95 o 
 -26   6   9      199.08     1125.05    432.40 o 
 -24   6   9       27.04      973.71    367.45 o 
 -22   6   9     1400.42     2127.42    620.69 o 
 -20   6   9       31.67       28.49    365.07 o 
 -18   6   9      292.29      305.98    276.95 o 
 -16   6   9       10.47      623.85    828.84 o 
 -14   6   9      171.01      233.43    222.62 o 
 -12   6   9      184.20     -209.34    186.23 o 
 -10   6   9     1413.02     1567.56    335.58 o 
  -8   6   9      167.04      -79.71    201.67 o 
  -6   6   9      504.29      495.67    256.47 o 
  -4   6   9       82.26       70.21    224.06 o 
  -2   6   9      605.63      899.65    294.18 o 
   0   6   9      327.11      983.88    842.73 o 
   2   6   9      221.54       54.85    234.75 o 
   4   6   9       90.38      -87.85    155.68 o 
   6   6   9        3.91     -113.40    235.74 o 
   8   6   9      518.13      144.32    332.70 o 
  10   6   9      163.55      309.86    207.64 o 
  12   6   9      189.33      243.55    256.94 o 
  14   6   9      111.25      -28.65    423.00 o 
 -19   7   9     2532.43     3058.47    729.50 o 
 -17   7   9      811.69     1429.10    611.68 o 
 -15   7   9       10.24      266.22    431.47 o 
 -13   7   9        4.61     -229.68    206.89 o 
 -11   7   9       77.26      680.23    424.05 o 
  -9   7   9       19.65      154.55    199.79 o 
  -7   7   9     1144.54     1151.09    315.25 o 
  -5   7   9       79.77      160.03    219.82 o 
  -3   7   9       71.04      389.57    345.20 o 
  -1   7   9        0.57      -66.61    203.13 o 
   1   7   9      637.59      668.86    301.25 o 
   3   7   9      191.28      411.11    285.24 o 
   5   7   9       51.31      735.88    892.00 o 
 -40   0  10     1718.22     1619.87    233.26 o 
 -38   0  10       87.37      188.87    126.12 o 
 -36   0  10     3296.10     3366.11    465.19 o 
 -34   0  10     1135.30     1280.99    180.60 o 
 -32   0  10     1266.86     1169.53    413.13 o 
 -30   0  10      690.04      722.96    255.93 o 
 -28   0  10      120.59       35.46    222.36 o 
 -26   0  10       64.47       76.44    114.13 o 
 -24   0  10     1432.41     1278.21    380.33 o 
 -22   0  10     4488.89     4312.70    243.32 o 
 -20   0  10     2893.11     3227.47    262.93 o 
 -18   0  10     5462.04     5541.07    264.38 o 
 -16   0  10      231.40      268.33    236.25 o 
 -14   0  10    13486.50    12638.58    461.89 o 
 -12   0  10     2757.26     2456.49    189.26 o 
 -10   0  10     1679.60     1657.31    188.01 o 
  -8   0  10       37.07      -27.11    153.51 o 
  -6   0  10       47.66      -18.10    145.44 o 
  -4   0  10      232.55      161.61    103.88 o 
  -2   0  10     1877.88     1808.24    324.29 o 
   0   0  10      910.53      945.05    153.27 o 
   2   0  10     2840.12     2873.52    209.33 o 
   4   0  10      243.32      128.01    108.15 o 
   6   0  10        5.71      -89.97     89.96 o 
   8   0  10      541.97      551.58    136.29 o 
  10   0  10      555.57      524.11    122.61 o 
  12   0  10      902.28      914.48    139.42 o 
  14   0  10      547.82      613.30    132.55 o 
  16   0  10      246.68      297.08    113.41 o 
  18   0  10        1.07     -165.83    161.24 o 
  20   0  10      239.66      429.34    165.47 o 
  22   0  10     2875.42     3241.69    345.83 o 
  24   0  10     1510.40     1648.83    229.47 o 
 -39   1  10      932.88     1187.76    216.85 o 
 -37   1  10     1477.36     1788.78    166.53 o 
 -35   1  10     2095.42     2344.20    214.74 o 
 -33   1  10     5072.46     5049.70    311.63 o 
 -31   1  10     1554.52     1390.92    176.84 o 
 -29   1  10      274.31      181.00     77.88 o 
 -27   1  10       53.05       99.90    104.21 o 
 -25   1  10      129.89      162.09     80.48 o 
 -23   1  10      541.24      721.99     96.63 o 
 -21   1  10      293.91      360.52     83.39 o 
 -19   1  10      663.51      894.81    103.99 o 
 -17   1  10     6048.78     5903.09    318.82 o 
 -15   1  10     4253.11     4396.27    168.01 o 
 -13   1  10     2299.97     2161.69    130.22 o 
 -11   1  10     2117.77     2233.17    214.02 o 
  -9   1  10     3119.05     3045.97    143.71 o 
  -7   1  10     1836.57     1931.02    128.57 o 
  -5   1  10     1452.86     1434.66    122.91 o 
  -3   1  10       46.79       90.16     67.34 o 
  -1   1  10       59.16      -11.70     65.05 o 
   1   1  10     8331.15     7795.94    216.52 o 
   3   1  10     6214.31     6029.00    197.47 o 
   5   1  10      615.24      393.00     92.84 o 
   7   1  10     1987.76     2041.69    151.00 o 
   9   1  10      180.17      205.15     87.27 o 
  11   1  10     1921.53     2283.85    148.67 o 
  13   1  10     2890.99     2955.97    151.14 o 
  15   1  10     2484.81     2786.46    150.40 o 
  17   1  10       35.11      116.46     80.43 o 
  19   1  10       24.64       57.90     84.01 o 
  21   1  10       33.96       72.24     84.53 o 
  23   1  10     1297.04     1429.66    138.81 o 
  25   1  10     1939.26     2063.60    160.16 o 
 -38   2  10      472.97      698.91    116.72 o 
 -36   2  10     1073.64     1233.76    139.73 o 
 -34   2  10      754.69      830.12    121.17 o 
 -32   2  10     1926.21     1763.58    143.50 o 
 -30   2  10      410.47      391.92     95.99 o 
 -28   2  10        9.49       27.30     73.20 o 
 -26   2  10       89.80      144.21     76.17 o 
 -24   2  10      802.62      927.65    242.20 o 
 -22   2  10     1941.61     2045.08    197.50 o 
 -20   2  10      639.08      553.38    139.03 o 
 -18   2  10      320.64      240.66     72.45 o 
 -16   2  10     1365.73     1346.57    117.35 o 
 -14   2  10       17.96      -50.80     57.10 o 
 -12   2  10      813.91      884.24    104.27 o 
 -10   2  10      297.60      382.58    118.64 o 
  -8   2  10     2628.23     2409.31    192.98 o 
  -6   2  10     1239.42     1311.47    176.86 o 
  -4   2  10      498.99      482.19     84.61 o 
  -2   2  10      954.58      875.86    136.84 o 
   0   2  10       29.08       37.79     91.77 o 
   2   2  10      609.28      714.64    133.53 o 
   4   2  10       70.08      119.48    102.81 o 
   6   2  10     1302.18     1014.69    231.70 o 
   8   2  10      125.81       98.32    110.77 o 
  10   2  10     1024.93     1111.65    165.67 o 
  12   2  10       29.19       23.96     96.20 o 
  14   2  10      234.12       81.21    101.97 o 
  16   2  10     3349.14     3323.48    201.87 o 
  18   2  10       27.05      -19.74    102.27 o 
  20   2  10       27.53       66.51    110.20 o 
  22   2  10      243.50      422.73    129.90 o 
  24   2  10      103.52      -29.34    113.56 o 
 -37   3  10       77.44      286.10    125.13 o 
 -35   3  10     1227.45     1269.80    171.57 o 
 -33   3  10      153.32      201.34    208.67 o 
 -31   3  10       43.44      -15.46    143.69 o 
 -29   3  10       52.76       77.54    107.43 o 
 -27   3  10       75.36      172.42    103.76 o 
 -25   3  10      329.63      335.12    113.81 o 
 -23   3  10        2.02        8.08     65.03 o 
 -21   3  10      756.21      608.28    121.58 o 
 -19   3  10       36.47      -60.48    150.84 o 
 -17   3  10       59.40       62.05    115.44 o 
 -15   3  10     2315.92     2443.13    173.20 o 
 -13   3  10      904.44     1067.01    139.34 o 
 -11   3  10     1613.02     1755.96    179.01 o 
  -9   3  10      180.35      382.77    113.51 o 
  -7   3  10     1319.49     1290.85    267.39 o 
  -5   3  10      650.42      603.07    120.55 o 
  -3   3  10      159.74      402.07    227.27 o 
  -1   3  10      371.46      253.63    109.41 o 
   1   3  10       95.34      179.80    104.85 o 
   3   3  10       24.32       34.64    162.07 o 
   5   3  10      169.25      171.37    112.96 o 
   7   3  10      657.24      670.89    136.04 o 
   9   3  10      369.38      321.97    128.10 o 
  11   3  10      293.44      328.85    116.66 o 
  13   3  10     1917.62     1697.55    169.30 o 
  15   3  10     2739.78     2679.89    189.36 o 
  17   3  10     1338.67     1433.52    165.34 o 
  19   3  10       32.86       78.51    113.17 o 
  21   3  10        1.15      -54.10    117.26 o 
 -34   4  10        2.56      287.38    390.45 o 
 -32   4  10      238.41      832.13    398.55 o 
 -30   4  10      774.53      770.24    117.25 o 
 -28   4  10      255.79      302.07    100.77 o 
 -26   4  10      148.43      153.17     75.31 o 
 -24   4  10       23.71       71.70     86.38 o 
 -22   4  10       32.51      -13.04     79.66 o 
 -20   4  10      316.41      371.62    153.48 o 
 -18   4  10      288.58      296.64     98.71 o 
 -16   4  10      310.99      401.67    100.64 o 
 -14   4  10     1575.38     1553.07    260.73 o 
 -12   4  10      602.08      688.04    118.85 o 
 -10   4  10        2.11       75.29    152.39 o 
  -8   4  10     2115.61     2322.89    207.33 o 
  -6   4  10     3010.52     3152.80    296.39 o 
  -4   4  10     1846.82     1949.85    162.73 o 
  -2   4  10      540.50      545.68    129.05 o 
   0   4  10     4616.12     4218.25    487.98 o 
   2   4  10    10042.30     9157.46    387.40 o 
   4   4  10      424.34      476.02    140.43 o 
   6   4  10     1071.98     1187.29    214.65 o 
   8   4  10      262.39      309.06    117.87 o 
  10   4  10     3648.42     3210.63    459.67 o 
  12   4  10     6906.85     5692.92    224.26 o 
  14   4  10      279.67      166.53    105.86 o 
  16   4  10      159.18      264.56    112.04 o 
  18   4  10       79.91       18.68    105.31 o 
 -29   5  10      259.78      836.37    394.73 o 
 -27   5  10      576.05      339.03    454.77 o 
 -25   5  10     2428.13     3681.93    695.20 o 
 -23   5  10       28.11     -120.52    177.20 o 
 -21   5  10      338.29      213.60    217.60 o 
 -19   5  10     1690.70     2237.63    366.70 o 
 -17   5  10        1.09      -74.49    366.91 o 
 -15   5  10      440.09      342.59    391.20 o 
 -13   5  10        2.01     -257.66    194.92 o 
 -11   5  10       45.22     -201.78    239.71 o 
  -9   5  10      121.77     -101.90    222.16 o 
  -7   5  10      254.87      138.88    244.66 o 
  -5   5  10      645.23      987.82    640.55 o 
  -3   5  10       68.80      210.45    361.00 o 
  -1   5  10      542.38      790.18    359.58 o 
   1   5  10     1362.27     1416.26    480.14 o 
   3   5  10     1600.00     2426.90    408.81 o 
   5   5  10       54.43       28.62    211.86 o 
   7   5  10      478.38      966.63    312.23 o 
   9   5  10     4523.25     5498.94    515.48 o 
  11   5  10      355.37      522.86    196.45 o 
  13   5  10       79.03      211.88    187.05 o 
 -22   6  10      843.06     1261.06    593.46 o 
 -20   6  10       18.17     -120.81    241.60 o 
 -18   6  10        0.16     -142.71    344.47 o 
 -16   6  10     1078.11     1155.28    374.03 o 
 -14   6  10     2169.52     2179.99    553.07 o 
 -12   6  10     2073.14     2382.86    400.90 o 
 -10   6  10     4393.65     5540.39    524.28 o 
  -8   6  10      384.08      548.66    473.10 o 
  -6   6  10       36.09      358.81    434.76 o 
  -4   6  10      185.26     -182.77    359.36 o 
  -2   6  10      299.81      200.59    272.57 o 
   0   6  10     1057.21      756.21    314.33 o 
   2   6  10      524.65      852.06    314.62 o 
   4   6  10      415.49      349.79    143.41 o 
   6   6  10       40.79       75.62    242.77 o 
 -35   1  11      299.15      401.36    107.99 o 
 -33   1  11       13.12      -33.81    113.19 o 
 -31   1  11      156.64      305.71     89.12 o 
 -29   1  11      261.86      259.23     86.20 o 
 -27   1  11      750.93      833.81    120.14 o 
 -25   1  11      860.98      705.28    154.42 o 
 -23   1  11      831.51      929.98    113.99 o 
 -21   1  11      317.24       35.29    141.79 o 
 -19   1  11        3.06      -40.40     65.08 o 
 -17   1  11     2795.37     2519.90    269.47 o 
 -15   1  11     1486.64     1178.72    120.07 o 
 -13   1  11      322.70      363.89    149.80 o 
 -11   1  11      185.93       40.02    144.68 o 
  -9   1  11     3778.02     3700.64    167.09 o 
  -7   1  11     2680.23     2708.81    210.91 o 
  -5   1  11      448.54      426.90     89.28 o 
  -3   1  11       60.64       35.09     71.68 o 
  -1   1  11       39.54       76.95     74.14 o 
   1   1  11       89.61       50.98     77.18 o 
   3   1  11      391.31      445.66     97.72 o 
   5   1  11      112.95       -3.91     77.38 o 
   7   1  11        2.37      110.17     83.50 o 
   9   1  11      911.46     1023.54    127.74 o 
  11   1  11     3053.89     2914.94    161.88 o 
  13   1  11     1098.57     1285.73    129.79 o 
  15   1  11      245.90      343.20     98.25 o 
  17   1  11        4.25       36.32     81.64 o 
  19   1  11     1525.75     1627.61    146.52 o 
 -34   2  11      439.48      409.81    120.56 o 
 -32   2  11     4294.96     4574.02    289.47 o 
 -30   2  11     4415.83     4276.96    299.44 o 
 -28   2  11       67.88      119.81     81.63 o 
 -26   2  11     2700.58     2521.45    321.77 o 
 -24   2  11     1354.52     1446.20    185.80 o 
 -22   2  11    10373.65     9709.33    252.24 o 
 -20   2  11     1803.66     1527.10    273.78 o 
 -18   2  11     1172.90     1185.73    121.38 o 
 -16   2  11        7.69        5.91     93.80 o 
 -14   2  11      327.01      342.88     86.67 o 
 -12   2  11     3170.81     3096.61    397.21 o 
 -10   2  11     2758.67     2822.71    170.22 o 
  -8   2  11     1948.59     2313.56    675.95 o 
  -6   2  11       36.08       56.24     95.41 o 
  -4   2  11       18.03      234.25    122.22 o 
  -2   2  11       16.04      -67.21    118.83 o 
   0   2  11     3522.13     3541.89    220.31 o 
   2   2  11      687.88      872.31    153.29 o 
   4   2  11     1208.00     1270.81    180.97 o 
   6   2  11     5436.09     5066.16    257.50 o 
   8   2  11      328.49      444.64    132.64 o 
  10   2  11     1206.88     1427.11    191.48 o 
  12   2  11     2525.99     2716.53    208.06 o 
  14   2  11     1954.13     2292.68    199.20 o 
  16   2  11      215.32      118.50    114.67 o 
  18   2  11       11.98       33.77    113.17 o 
 -33   3  11       63.21      175.33    160.41 o 
 -31   3  11      130.30      222.77    121.35 o 
 -29   3  11        0.54      114.12    112.46 o 
 -27   3  11      247.64      268.37    116.68 o 
 -25   3  11     2970.14     3356.14    281.15 o 
 -23   3  11     4928.74     4868.46    232.05 o 
 -21   3  11      715.58      662.77    224.54 o 
 -19   3  11     3829.25     3765.50    533.98 o 
 -17   3  11       24.21       62.94     96.68 o 
 -15   3  11     2962.29     2703.69    324.79 o 
 -13   3  11     1580.34     1642.54    176.30 o 
 -11   3  11      977.60      964.08    293.18 o 
  -9   3  11     2043.69     2264.49    185.47 o 
  -7   3  11     3839.03     3919.67    351.87 o 
  -5   3  11     2054.77     1814.40    499.76 o 
  -3   3  11      780.84      993.19    151.54 o 
  -1   3  11      104.57      176.42    121.63 o 
   1   3  11      382.49      468.68    138.14 o 
   3   3  11     1616.40     1596.86    240.87 o 
   5   3  11     1119.95     1350.97    179.63 o 
   7   3  11     2517.58     2690.55    227.89 o 
   9   3  11      375.83      391.43    135.86 o 
  11   3  11      123.69      181.63    112.15 o 
  13   3  11     4103.93     4126.08    361.90 o 
  15   3  11     1489.09     1432.89    172.08 o 
 -28   4  11        2.96        3.87     84.92 o 
 -26   4  11      457.82      363.94    334.26 o 
 -24   4  11      721.29      930.16    209.02 o 
 -22   4  11     1465.97     1527.79    211.94 o 
 -20   4  11      246.96      321.98    161.60 o 
 -18   4  11     1233.91     1405.29    269.05 o 
 -16   4  11     1141.33     1211.94    195.83 o 
 -14   4  11     1172.82     1232.65    150.18 o 
 -12   4  11     3435.84     3106.01    326.63 o 
 -10   4  11      446.65      378.78    165.04 o 
  -8   4  11      231.57      346.37    111.13 o 
  -6   4  11      187.88      199.86    113.19 o 
  -4   4  11       30.90      165.45    114.92 o 
  -2   4  11       14.56     -133.72     81.49 o 
   0   4  11       47.45      111.45    111.96 o 
   2   4  11      355.27      280.70    236.99 o 
   4   4  11       80.19       69.96    120.72 o 
   6   4  11      799.64     1202.51    644.43 o 
   8   4  11     1078.41     1063.50    166.40 o 
  10   4  11     1052.92     1233.20    157.36 o 
  12   4  11      754.51      749.33    138.45 o 
 -21   5  11      876.54      752.37    512.47 o 
 -19   5  11      705.49      771.01    295.19 o 
 -17   5  11      403.93      712.67    280.34 o 
 -15   5  11       22.96      115.29    235.36 o 
 -13   5  11      539.66      525.85    286.69 o 
 -11   5  11     2197.76     2632.26    558.54 o 
  -9   5  11     1562.56     2079.57    404.07 o 
  -7   5  11      173.81     -212.09    263.97 o 
  -5   5  11      616.42     1431.77    356.37 o 
  -3   5  11        3.21     -347.97    335.15 o 
  -1   5  11      415.22      493.66    299.33 o 
   1   5  11      872.48      453.99    747.12 o 
   3   5  11      341.74      779.34    327.67 o 
   5   5  11      416.12      551.37    343.60 o 
 -32   0  12       41.46        1.80    114.38 o 
 -30   0  12      347.23      359.40    137.41 o 
 -28   0  12      397.44      431.03    139.59 o 
 -26   0  12      211.65      301.06    126.13 o 
 -24   0  12      876.89     1072.37    323.12 o 
 -22   0  12     2382.32     2546.51    236.63 o 
 -20   0  12      582.42      819.83    160.78 o 
 -18   0  12      339.01      536.69    234.72 o 
 -16   0  12      151.96      -26.35     97.95 o 
 -14   0  12      240.20      609.00    291.57 o 
 -12   0  12     2860.86     2788.52    298.61 o 
 -10   0  12       60.21       64.24    232.07 o 
  -8   0  12      334.83      249.98    278.59 o 
  -6   0  12     5948.05     6192.51    306.88 o 
  -4   0  12     2787.23     2811.65    292.05 o 
  -2   0  12     2258.97     2486.63    300.52 o 
   0   0  12     1533.84     1557.33    349.51 o 
   2   0  12     3742.30     3128.72    558.11 o 
   4   0  12      457.78      536.50    162.24 o 
   6   0  12      405.89      329.11    143.07 o 
   8   0  12      139.06      191.92    131.98 o 
  10   0  12      222.02      494.27    158.00 o 
  12   0  12     2644.84     2810.00    526.62 o 
 -31   1  12     3124.15     3518.50    186.51 o 
 -29   1  12     1820.80     1824.78    240.85 o 
 -27   1  12      649.21      872.15    125.09 o 
 -25   1  12      292.68      -36.84    212.79 o 
 -23   1  12       44.16      -53.44     71.66 o 
 -21   1  12      431.24      445.78     97.49 o 
 -19   1  12      555.06      327.80    135.72 o 
 -17   1  12     4214.56     3957.90    276.64 o 
 -15   1  12     1082.60     1132.37    125.97 o 
 -13   1  12       13.93      192.02    390.78 o 
 -11   1  12      160.10       31.69    158.31 o 
  -9   1  12      349.68      232.84     93.55 o 
  -7   1  12       32.82       57.52     77.78 o 
  -5   1  12       66.11      138.95     83.29 o 
  -3   1  12       42.49      113.17     82.87 o 
  -1   1  12     3331.50     3087.85    398.47 o 
   1   1  12     4327.15     4167.61    461.11 o 
   3   1  12      715.20      790.56    186.29 o 
   5   1  12     2927.45     3214.43    188.50 o 
   7   1  12     2536.64     2764.48    191.30 o 
   9   1  12      116.14       76.57     84.57 o 
  11   1  12       55.02      119.63     84.02 o 
  13   1  12       27.43       30.05     89.90 o 
 -28   2  12       15.87      179.74     92.87 o 
 -26   2  12     1564.16     1874.44    314.30 o 
 -24   2  12     2128.23     2198.36    341.44 o 
 -22   2  12       17.69      -64.36     66.59 o 
 -20   2  12     1855.12     2146.75    159.99 o 
 -18   2  12      522.62      716.42    201.05 o 
 -16   2  12     2137.44     2192.86    225.16 o 
 -14   2  12      114.92       -3.38    135.38 o 
 -12   2  12      251.98      358.99    235.12 o 
 -10   2  12      371.54      385.75    122.47 o 
  -8   2  12        0.09        1.85     99.97 o 
  -6   2  12        0.10      -53.91    249.65 o 
  -4   2  12      320.62      467.61    223.92 o 
  -2   2  12      182.94      257.57    120.52 o 
   0   2  12       57.76      106.80    112.82 o 
   2   2  12        2.70       62.54    113.19 o 
   4   2  12      563.38      535.78    143.07 o 
   6   2  12     1779.96     1943.97    216.18 o 
   8   2  12        5.62       64.82    118.49 o 
  10   2  12     1117.14     1371.86    175.94 o 
 -25   3  12      332.14      249.00     91.74 o 
 -23   3  12      256.86      513.00    131.17 o 
 -21   3  12      986.32      787.77    146.98 o 
 -19   3  12      441.93      547.67    130.08 o 
 -17   3  12        2.26       41.98    138.15 o 
 -15   3  12      929.83     1060.49    159.03 o 
 -13   3  12        5.53      168.81    117.81 o 
 -11   3  12      199.17      231.05    184.88 o 
  -9   3  12        2.92       52.83    163.79 o 
  -7   3  12     1349.84     1335.43    381.02 o 
  -5   3  12     1192.61     1066.89    241.45 o 
  -3   3  12      400.02      484.37    135.14 o 
  -1   3  12     2203.24     2497.36    433.06 o 
   1   3  12     1352.28     1323.36    185.29 o 
   3   3  12       66.76      123.94    130.02 o 
   5   3  12        9.50      133.79    119.14 o 
   7   3  12        0.05       79.55    123.72 o 
 -20   4  12        5.43       21.43    109.57 o 
 -18   4  12        0.28      -63.85     90.93 o 
 -16   4  12        2.89       36.37    144.50 o 
 -14   4  12       43.16     -113.71    177.06 o 
 -12   4  12     4024.73     4444.82    438.19 o 
 -10   4  12      597.40      622.29    136.34 o 
  -8   4  12      155.82      -46.44    102.80 o 
  -6   4  12       99.02      189.38    148.61 o 
  -4   4  12      127.12      292.40    175.98 o 
  -2   4  12       56.70      113.69    178.27 o 
   0   4  12      748.86      625.30    253.50 o 
 -21   1  13     1827.73     1999.66    189.76 o 
 -19   1  13     1525.65     1386.42    150.42 o 
 -17   1  13     1523.76     1369.11    395.53 o 
 -15   1  13       44.61      -60.43     90.33 o 
 -13   1  13     1448.11     1410.56    356.88 o 
 -11   1  13        0.47      188.71    137.27 o 
  -9   1  13      147.53      311.99    151.41 o 
  -7   1  13       14.16      -55.60    118.86 o 
  -5   1  13      405.01      526.77    102.81 o 
  -3   1  13       74.81      126.19     89.29 o 
  -1   1  13     2608.65     2532.65    187.70 o 
   1   1  13      308.68      527.09    111.49 o 
 -18   2  13       34.58      -79.52     92.85 o 
 -16   2  13      103.12       28.98    102.83 o 
 -14   2  13      107.26       54.10    179.14 o 
 -12   2  13      161.62      345.93    201.55 o 
 -10   2  13       46.69      182.05    127.59 o 
  -8   2  13      231.68      263.17    122.08 o 
  -6   2  13     1694.44     2106.26    376.75 o 
  -4   2  13     4588.48     4909.86    274.27 o 
  -2   2  13     1277.91     2467.29    436.53 o 
                                                 
